# Supplementary material for: Characterising Shared and Specific Cell–Cell Communication in Cardiomyopathy Subtypes From Single‐Cell Transcriptomics Data
Source: J Cell Mol Med. 2025 May 8;29(9):e70554. doi: 10.1111/jcmm.70554 (PMC12061637; doi:10.1111/jcmm.70554)
Supplement: Supplementary file 5 — Table S1. [file JCMM-29-e70554-s002.xlsx]

## Sheet: summary
Table S1: Differential Gene Expression Analysis Across Annotated Cell Types in Diseases
Legend: DGE Analysis: We performed differential gene expression (DGE) analysis on a single-cell level. The results from both pseudo-bulk and single-cell DGE analyses were merged Upregulated Genes: Cell types that did not show upregulated genes (log2FC > 1, p-value < 0.05) were filtered out.
Table Structure: - Sheets "top_genes": Top 10 upregulated genes across each annotated cell type for each disease. - Sheets "uniq_genes": Disease-specific unique differentially expressed genes (DGEs) across each annotated cell type.

## Sheet: top_genes_ACM
Adipocyte	Arterial.Endothelial	Capillary.Endothelial	Endocardial	Fibroblast	Macrophage	Monocyte.cDC	Neuronal	NK	Pericyte	T	Ventricular.Cardiomycoyte
MALAT1	TNNI3	LPL	FOSB	THSD4	HS3ST2	IL1B	PKN2-AS1	VCL	B2M	ADAM23	RYR2
LINGO1	ACTC1	HUS1	NRG1	NIBAN1	A2M	ITGAL	HS6ST3	LARGE1	MT-ND1	COL15A1	RASD1
CRYAB	MB	TTN-AS1	LINC02388	KALRN	GREB1	CLNK	ATP10B	AOPEP	HIGD1B	PRKN	OTUD1
SLC26A3	SOX6	CA4	NFATC2	CDH13	PDE4D	CCDC26	P2RY12	SLC4A4	HLA-A	FMO2	MYL4
PDK4	TNNT2	CXCL2	ATRNL1	CALM1	CLEC4E	ANKRD22	GRID2	DAB1	PRUNE2	DAPK2	DNAAF3
CTH	DES	PDE3A	FRAS1	CNBD1	LHFPL6	HLA-DPB1	IL11RA	PLD1	EPB41	ALPK2	FNIP2
CDH18	DCN	HES1	EDN1	TPD52L1	OGFRL1	HLA-DQA1	XKR4	ADAMTS9-AS2	LRRTM3	ADGRD1	DDIT3
RPL41	MYL3	FAM227A	PWWP3B	ARHGAP18	SGK1	NRXN1	GINS3	MIR181A2HG	PDE7A	RPL23	TSPAN32
MT1X	TCAP	MT-ND3	ATP10A	COL21A1	IGF1	CD1C	HAND2	CBR4	LINC00278	DNAJC6	LGI1
ACACB	SLC25A4	SERPINE1	ADAMTSL1	HEY1	CCL8	DEPTOR	GRIA1	MMP23B	LGALS3	MAP3K13	LINC00844

## Sheet: top_genes_DCM
Adipocyte	Arterial.Endothelial	Capillary.Endothelial	Endothelial	Fibroblast	Lymphatic.Endothelial	Macrophage	Mast	Monocyte.cDC	Neuronal	NK	Pericyte	Smooth.Muscle
GLYAT	SLC45A4	UNC13C	GOSR2	POSTN	STAB2	ABCA9	CTSG	ITGAL	FRAS1	ARPC5L	TTN	WDR49
HLF	PDE4B	SH3TC2-DT	TTC27	KCNN3	SCN11A	KLHL13	NFKBID	JAML	SEMA3D	PLEK	LINC00278	OSBPL3
GALT	SLCO2B1	CHST15	EFCAB13	LDLRAD4	PLD5	PLXDC1	LINC02197	LST1	GRIN2B	SLCO4C1	ACACB	SVEP1
STAMBPL1	SH3PXD2B	CTTNBP2	SEMA6A	FAP	NAV3	CD36	EBF2	TRAF3IP3	WDR64	ITGAM	PLXDC2	DIAPH3
PHGDH	ACE	TLL1	SYNJ2	COL22A1	GRIA1	A2M	LINC02115	FCN1	STXBP5L	GBP1	MIR99AHG	CACNA1D
CSRNP3	CPNE5	PIK3R6	TMC7	WNK2	PECR	LINC01374	TFEB	FCER1A	HS6ST3	MIR646HG	SLC24A3	GRIN2A
ARMH1	LRRC3B	LPIN1	KDM3B	CPXM2	THSD7A	SETBP1	FXYD5	CLEC4F	SUSD4	CHKB	KCNIP4	CCDC190
UPP2	BCL2	CLVS1	RABGEF1	SLC44A5	KLHL14	SGK1	PLAT	KCNQ3	PHF21B	CLEC12A	STAC	CFAP221
TNFSF10	SLFN12L	TSBP1-AS1	LIMS1	KCNIP1	IGF1	LINC00996	LINC02801	NCF1	ATP10B	LZTFL1	NTN4	BRINP1
MALRD1	RAP1GAP2	KIT	KPNA1	MEOX2	NMNAT2	LINC00355	ARHGAP1	NOL4L	LINC02664	TRPM2	KIAA1217	LINC01592

## Sheet: top_genes_HCM
Adipocyte	Arterial.Endothelial	Capillary.Endothelial	Endocardial	Fibroblast	Lymphatic.Endothelial	Macrophage	Monocyte.cDC	Pericyte	Smooth.Muscle
GLYAT	CPNE5	APCDD1	HCK	KCNN3	LINC02360	IGF1	ITGAL	LINC00278	WDR49
TLL2	SH3PXD2B	ADAMTS5	B3GNT5	NRXN3	SCN11A	SOX5	HLA-DMB	LINC02147	C12orf75
XAF1	SLCO2B1	PRKG1	SCN9A	LINC01748	STAB2	LINC01374	CX3CR1	GRID2	CCDC190
IFI44L	SLFN12L	CHST15	KHDRBS2	LDLRAD4	LINC01060	ABCA9	IL1B	ZFP36L1	MYO3A
COL14A1	SAT1	CLVS1	THBS4	WNK2	GABPB2	HLA-DPB1	FCN1	SYNE1	GRIN2A
TTTY9B	RAP1GAP2	KIT	LINC00639	CPXM2	CHRM3	A2M	TRAF3IP3	SESN3	C5AR1
KCND2	BCL2	ADGRD1	MEOX1	ARHGEF28	COL8A1	HLA-DQA1	CCDC26	MIR99AHG	C8orf34
CSRNP3	SLC45A4	LPIN1	FGF14	LRMDA	DAB1	SGK1	NOL4L	LINC02208	ADGRL3
HLF	MX2	TLL1	NPAS3	FHL2	GRIA1	PLEKHG5	S100Z	ATP9A	SERPINI2
SLC14A2-AS1	PDE4B	GABRE	GDF6	CDH13	DCHS1	LINC00996	FCER1A	TRPC6	ST6GALNAC5

## Sheet: top_genes_ICM
Adipocyte	Arterial.Endothelial	Capillary.Endothelial	Endocardial	Fibroblast	Lymphatic.Endothelial	Macrophage	Monocyte.cDC	Neuronal	Pericyte	Venous.Endothelial	Ventricular.Cardiomycoyte
HLA-DRB1	CPNE5	ADAMTSL1	ADAM8	NRXN3	STAB2	COL4A1	FBXL7	UNC45B	LTBP1	CRTAC1	LINC01411
SEC24B-AS1	SLC45A4	CLVS1	ANO3	KCNN3	GPC5	EBF1	TSPAN9	CASZ1	SORBS1	LINC02211	TNNT1
PDE4B	SH3PXD2B	FAM163A	LOXL1	MEOX1	COL8A1	PDGFD	SPARCL1	MYH7B	COL25A1	RAB3C	C5AR1
ARL4C	SYT1	IVNS1ABP	ARHGEF17	EDNRA	TRERF1	CD83	HECW2	PKN2-AS1	BNC2	SPSB1	LINC00670
TRPM2	NR4A2	CD38	SGIP1	LDLRAD4	SPANXA2-OT1	DLC1	PHLDB1	PLCB2	PALLD	HCK	ANXA2
PARP14	PLXNA4	TLL1	SLFN12L	LRMDA	PKD2	COL4A2	COL6A1	VANGL1	TNNT2	AXL	LIMA1
MEOX2	MT-CO2	VEGFC	AEBP1	RGS5	FAM66D	ABCA9	MAGI1	DAGLA	COL12A1	GPM6A	ABCG2
SPI1	ADAMTS5	HSP90AB1	PAWR	SLC44A5	MAP2K6	SPTBN1	HMCN1	SLC46A1	SGCD	RPL10A	GSN
GRIK4	ZNF710	LOXHD1	SERPINE1	TNC	NLRC5	KIAA1217	PALMD	MYO18B	MYH7	RCSD1	PTMA
SYK	MT-ND1	SSC5D	LINC00639	FAP	GABPB2	IGFBP7	ADAMTS9	DIAPH3	GRM8	DHH	MED12L

## Sheet: uniq_genes_ACM
Adipocyte	Arterial.Endothelial	Capillary.Endothelial	Endocardial	Fibroblast	Macrophage	Monocyte.cDC	Neuronal	NK	Pericyte	T	Ventricular.Cardiomycoyte
MALAT1	SOX6	EPB41L2	LINC02388	ARGLU1	TBXAS1	MED13L	KIAA1217	RAP1GAP2	HIGD1B	LINC02694	RYR2
ACACB	HSD17B12	HUS1	PKHD1L1	SPRED2	SRGAP2	ANGPT1	XKR4	QKI	MT-ND1	STMN3	DDIT3
FKBP5	ARL15	LINC01088	ADAMTSL1	PRKAA2	SRGAP2C	NRXN1	IL1RAPL2	VCL	COX4I2	COL15A1	RD3L
FOXO1	DOCK9	SLC41A1	RASAL2	CRIP2	SRGAP2B	HLA-DPB1	GINS3	DAB1	TIMM8B	ADGRD1	LGI1
CPM	TMTC1	STAB1	LDB2	LPIN3	CELF2	PALD1	PKN2-AS1	BNC2	SLC9A3	FMO2	TSPAN32
MGST1	EGFL7	TRDN-AS1	FOSB	SUB1	FCHSD2	LIN7A	P2RY12	SPTBN1	MT-ND2	GCNT2	NEXN-AS1
ZBTB20	MAP4	BCL6	PPM1H	ZNF385D	FOXN3	MRAS	ANGPTL1	LARGE1	S100A10	CACNA2D3	MBOAT2
PDE3B	SNHG25	DRAP1	ELMO1	FABP5	STARD13	TACC2	XYLT1	MIR646HG	NUDT16L1	RPL23	DNAAF3
TNFAIP8	PTPRM	CA4	POSTN	PRR16	RBPJ	NDRG2	IL11RA	AOPEP	HAND2-AS1	CECR2	FNIP2
ELL2	HES4	LINC01505	AKT3	TIPARP	SPATS2L	CCDC26	SLC5A7	LINC02384	CADPS	LPAR1	TNFRSF12A
SOX5	SNHG7	CTNND2	MYO10	CNBD1	ASTN2	LST1	MAP2	SLC4A4	PRUNE2	ALPK2	LINC00844
LINGO1	HLA-C	GGACT	BMX	PREX2	MS4A6A	AMPD1	COL16A1	ZEB2	ANO5	ZSWIM5	OTUD1
NEAT1	PDZD2	LRRC39	ATP10A	SEC14L1	TRMT1	MTUS1	GRIN2A	DST	HAPLN2	DTWD2	TENM3-AS1
SAT1	TNNI3	LMF2	NFIA	NRK	ZDHHC14	LINC00309	ESF1	PLD1	MT-ND5	CTTN	MYL4
TGFBR3	PCSK5	TMEM71	ITSN1	LINC02233	ARHGEF10L	TF	DAGLA	PDGFRB	PTGDR2	IL2RA	RASD1
COL4A2	MYL3	FLNC	PWWP3B	GLYATL2	PDE4D	DANT2	UVSSA	MMP23B	DIPK1C	NPAS2	SNAP91
ZFAND5	RPS2	ENO3	EPHA4	LINC02456	CACNA2D1	NCALD	IRAK1BP1	CDC37	LINC01828	GPNMB	#N/A
ZBTB16	CSRP3	BST2	PLXDC2	ZNF365	MKRN3	SLC35F1	NBAT1	ADAMTS9-AS2	TMEM74B	PCDH9-AS2	#N/A
AKAP12	CKM	PDLIM3	SH3RF1	MME	SRGAP2-AS1	PDLIM1	CHADL	CORO1A	ZNF704	GAS6	#N/A
GSN	DLGAP1	CENPX	ANKRD44	MIR503HG	FGD2	EBF1	OSBPL6	BDNF-AS	ZP1	NLGN4X	#N/A
COL4A1	MDH1	BEX4	BMPR1B	LRRC17	CALCR	CD1C	GRIK2	CTSW	HLA-A	SELENOK	#N/A
RBPMS	MAMDC2	PEBP4	FLNB	ASRGL1	PDGFC	TMEM156	PPP1R16A	LCLAT1	TCF15	TRBC1	#N/A
FOXO3	COX6A2	SGCG	CSRNP1	RGS11	SRGAP1	HLA-DPA1	ATP6V1F	MTCH1	NCEH1	RERG	#N/A
DMD	RPS9	PLEKHJ1	MIR99AHG	CAV2	OGFRL1	HDAC4-AS1	OSGEPL1	CD38	UPB1	FIGN	#N/A
MT1X	RPL32	NCAM1	CRIM1	TLR5	GLIS3	ITGB2-AS1	CMTM5	PHLDB2	LINC02343	ATRAID	#N/A
GHR	LDHB	C19orf53	PER1	SEZ6L	CFAP410	KHDRBS3	SULT1A1	MIR181A2HG	PCAT1	TAF1C	#N/A
BTG2	PLN	OBSCN	PAPPA	GALR1	IGFBP4	ITGAL	ANKRD29	PRSS23	TXN	COL5A3	#N/A
BCL2	RPS16	IGFBP6	NRP2	ADIRF	HYAL2	NCAM2	SLC24A2	HOMER1	LINC00278	LINC01091	#N/A
PDK4	ID1	MMP2	LRRC4C	NR1D1	MS4A5	DEPTOR	GRID2	TFPI	LIMCH1	CYP1B1	#N/A
ABCA6	ID3	NMRK2	VCAN	ITGB8	INSR	STK39	ROBO2	ITGAM	RPS21	METTL24	#N/A
RORA	RPS5	RPL27	SIPA1L1	CNKSR3	PSME4	KCNIP1	ELMOD1	LPP	SH3GL2	ANXA5	#N/A
MAN1A1	CHCHD10	FAM227A	COL8A1	ITGA8	GREB1	FAM149A	GRIA1	FLNA	IRS2	SPAG16	#N/A
TSC22D3	MB	GATA4	PDCD4	NRG3	PDE1C	AKR1C3	HPR	IFITM2	UBAC1	MEG8	#N/A
PARD3B	PFDN5	PACRG	ATRNL1	SGIP1	TRPC1	CLNK	USP18	ATP9A	KIF13A	TMEM144	#N/A
TACC1	APOD	PPARGC1A	DUSP6	SULT1C4	RGS5	MMP2-AS1	PHF21B	TBC1D4	HSP90AA1	COL1A1	#N/A
SLC26A3	CPLX1	RPS29	LENG8	GNG2	COBLL1	TESC	NUDT7	SPON1	EPHX2	CRISPLD2	#N/A
PPARG	ATP5IF1	GATA6	NOSTRIN	MEOX2	C1orf21	IL1B	LINC02137	MID1	TCEAL4	MAP3K13	#N/A
LAMB1	MYOZ2	SHISA3	PCDH15	MRPL15	SPARC	HLA-DQA1	C4orf47	IGF2R	ALDH1A1	HAX1	#N/A
LGR4	FABP3	YBX1	DAPK1	HECW2	LTBP1	ANKRD22	CD320	WDR35	SIGIRR	SHROOM3	#N/A
ADIPOQ	LDB3	LINC00987	RAPGEF5	PLEKHA7	SFMBT2	SEMA5A	COL6A6	PLXNA4	C1QBP	WNT9A	#N/A
RPL41	KLF2	MAOB	NRG1	CAV1	THBS4	RNF122	ATP10B	MAGI1	RAB11B	NSUN5	#N/A
PTPRG	PEBP1	GPAT3	TNFRSF10B	PHLDA1	CD163	FBXL7	PLD5	EPB41L4A	TCF21	PRICKLE2	#N/A
CRYAB	GPM6B	ROR1	ITPRIP	FNDC5	GUCY1A2	KCNQ3	CASTOR1	ALDH1A2	HLA-E	SRPX2	#N/A
FNDC3B	ATP5F1D	CTDSPL	PPP1CB	LRRTM4	COL6A2	#N/A	NBPF11	UBE2E2	MTLN	MRPL4	#N/A
TMEM132C	RPL13A	MTUS2	WAKMAR2	CD109	ABLIM1	#N/A	MRPL27	SPATA6	TLE5	MSRB3	#N/A
GREB1L	TENT5A	CALM3	NEDD9	KALRN	IGFBP5	#N/A	SYT14	HNRNPK	PINK1	PGGHG	#N/A
USP53	ACTN2	NPAS3	SLC25A29	FXYD1	COL6A1	#N/A	MADCAM1	EXOSC8	RRAD	HSPB8	#N/A
PRKAR2B	MZT2B	FLT1	LRP1B	CDH13	FRAT1	#N/A	MYL7	LAIR1	LGALS3	PPP2R3A	#N/A
CALCRL	ATP5ME	MYO18B	LINC01725	DGKB	ZNF846	#N/A	HS6ST3	RAMP1	KIF21A	TXK	#N/A
TFDP2	ASAH1	KANK1	SLC9C2	RHOC	ALCAM	#N/A	MED31	ROBO1	B2M	LRFN5	#N/A
ACSS3	NPPB	SPOCK1	NR4A1	EDNRA	FAM153A	#N/A	RANGRF	CD151	EPB41	CLIC1	#N/A
LAMA2	PIP5K1B	DOCK5	HS6ST1	HEY1	SEMA3A	#N/A	HDAC2-AS2	SYNJ2	DOCK4	SNAI2	#N/A
ECHDC2	HSPB3	SNTG2-AS1	NASP	FREM1	HS3ST2	#N/A	SLC46A3	ABCC5	PPP1R13B	TMEM108	#N/A
AOX1	UQCRFS1	PLCXD3	KCNT2	KITLG	CCL8	#N/A	APBA2	PDE1A	SLC44A1	DNAJC6	#N/A
MAST4	GSDMD	TMOD1	VAV3	KCNMB2-AS1	PSTPIP2	#N/A	KLHL33	CASZ1	AP2M1	USP46	#N/A
PLAAT3	POPDC2	BMPR1A	PTPN1	XG	MTSS1	#N/A	HAND2	EGFLAM	ZFP36L2	KLF4	#N/A
CTH	RNASE10	EMD	CP	PTPRT	HDAC9	#N/A	COL24A1	WDR45	TCIM	ADAM23	#N/A
TCF7L2	NEGR1	MGAT4C	CNTNAP3B	TESPA1	NAV2	#N/A	CYTL1	SIRT6	HMGN3	TLE1	#N/A
ARID5B	CFL2	SLC1A3	SLC27A3	BAIAP2L1	MYO1E	#N/A	INTU	SGSM1	PDE7A	TTLL7	#N/A
HEBP2	CRYM	PARD3	CYP7B1	LRMDA	A2M	#N/A	GALNTL6	ABCC9	GPD1L	ADGRL3	#N/A
PTGER3	RPS28	C8orf34	SLFNL1	RGCC	SPRY1	#N/A	RRAGA	BZW2	EYA4	PHLDB1	#N/A
RASSF4	RPL35	THRB	NFATC2	NDUFA12	AXL	#N/A	EHMT2	LAT	GRN	IGSF11	#N/A
LIPE	CKMT2	IL32	KLF6	CD36	ARHGAP42	#N/A	FCGR2A	IGF1R	LINC02147	NRG4	#N/A
ARHGAP24	TPM2	PCDH7	EPSTI1	THSD4	CLEC4E	#N/A	FN3K	CDHR3	LINC00886	SUGCT	#N/A
LINC00486	CADM1	HLA-DRB1	METTL26	TPD52	LINC00467	#N/A	SLC24A4	EPDR1	STOX2	CADM2	#N/A
DAAM1	DUSP2	CREB5	IER3	LDLRAD4	ABI3BP	#N/A	SULF1	COLEC12	PALMD	SNTG2	#N/A
PNPLA2	DNAH11	PSMD8	THSD7B	TPD52L1	EBI3	#N/A	BCHE	MYL12B	LRRTM3	TMEM147	#N/A
GPX4	ACTC1	MEIS2	SLC2A3	CCDC102B	SOCS2	#N/A	TTPA	KANK4	SRL	LINC02240	#N/A
SLC7A8	RETREG1	FMN1	FRAS1	TSC22D1	COL5A2	#N/A	FRMPD4	FCRL3	ZFP36L1	KCTD3	#N/A
SLC19A3	IFI44L	CIAO2B	MROH9	VLDLR	NCOA4	#N/A	STON2	MICU3	SLC30A10	ACSM1	#N/A
TXNIP	ATP5MC1	EEF1D	B4GALT1	NIBAN1	LRP3	#N/A	#N/A	AGBL4	USP28	AQP3	#N/A
RAB8B	SCN7A	ARSG	EDN1	SORT1	COL4A4	#N/A	#N/A	LINC00469	NEK10	DAPK2	#N/A
RCL1	PLEKHA5	RAN	ANXA1	NDUFC1	NBPF3	#N/A	#N/A	ADGRL2	ALDH2	FBLN2	#N/A
PTEN	POLN	TNS3	ACKR3	VLDLR-AS1	DSCAML1	#N/A	#N/A	FBLN5	#N/A	HEYL	#N/A
TENM3	TOMM7	CD81	KAT2A	ITGA9	DHRS9	#N/A	#N/A	EPS8	#N/A	PRKN	#N/A
RBMS3-AS3	LGALS3BP	MGST3	SLC44A5	CALM1	NREP	#N/A	#N/A	MAZ	#N/A	ECM2	#N/A
GABARAPL1	SOX17	SNHG31	FGD4	CCDC68	ELMO1-AS1	#N/A	#N/A	GOLGA8N	#N/A	MEG3	#N/A
NCOA7	RPL21	CERS6	LINC00937	ARHGAP18	NBPF26	#N/A	#N/A	PLA2G5	#N/A	PGM5	#N/A
SESN1	NDUFA5	COL1A2	SLC22A23	COL21A1	TNFRSF21	#N/A	#N/A	DTWD1	#N/A	ATP6V1E2	#N/A
ADH1B	GOT1	SSNA1	SNCG	B3GALNT1	TMEM191B	#N/A	#N/A	USP13	#N/A	IFNG-AS1	#N/A
ACER2	DPY19L2	TMEM116	IQCN	TMEM178B	NAV3	#N/A	#N/A	TMEM182	#N/A	CD7	#N/A
CLSTN2	NECAB1	MRC1	LAMC3	CAVIN3	DLG2	#N/A	#N/A	MTHFR	#N/A	ABTB2	#N/A
RASGEF1B	SERPINF1	PKM	ERCC1	KCNN3	SGK1	#N/A	#N/A	DUSP5	#N/A	MAMDC2-AS1	#N/A
SVEP1	SELENOM	ECI1	SEMA4A	HLA-B	SORBS1	#N/A	#N/A	DYNC2LI1	#N/A	ZNF677	#N/A
MAOA	LTC4S	TSPO	SLC6A16	DDX60L	IER5	#N/A	#N/A	YBX3	#N/A	AKAP1	#N/A
PFKFB3	MFSD10	VDAC2	PAWR	TAGLN2	GAREM1	#N/A	#N/A	BHLHE40	#N/A	CHST7	#N/A
ENPP1	PFKM	PRELID1	SNCAIP	NEBL	GPR34	#N/A	#N/A	CRPPA	#N/A	RIMS2	#N/A
ATP5MC3	RPS20	CORO2B	SSX2IP	IFI27	PDGFD	#N/A	#N/A	NR6A1	#N/A	PCYT2	#N/A
FAM13A	ANK2	ARHGAP10	IER2	TUBB	METTL27	#N/A	#N/A	RIMS1	#N/A	POLDIP2	#N/A
BTBD8	PPM1L	GAS7	TRIM54	AQP4-AS1	SLIT2	#N/A	#N/A	CDC14B	#N/A	RNLS	#N/A
PTPRS	CDH2	ISG15	ANKRD36	IQGAP2	CXCR4	#N/A	#N/A	ADAMTSL3	#N/A	CCNB1IP1	#N/A
TIMP3	ANKRD1	TNFAIP2	DNAJC4	CSGALNACT1	TNXB	#N/A	#N/A	KAZN	#N/A	PCBD1	#N/A
LINC02607	SMPX	RHOQ	PHF1	PKIA	FN1	#N/A	#N/A	SNTA1	#N/A	DACH2	#N/A
ID4	RPL34	CRLF1	SPRY2	#N/A	FAM177B	#N/A	#N/A	CENPT	#N/A	CNTN5	#N/A
FAM199X	PCOLCE2	ACSL1	PTGS2	#N/A	TNFRSF25	#N/A	#N/A	PMP22	#N/A	PSMG3	#N/A
PBX1	MT-CO1	PARP10	SPSB1	#N/A	EBF2	#N/A	#N/A	PTMA	#N/A	PLAG1	#N/A
FABP4	ALKBH7	CNBP	FBLIM1	#N/A	CD74	#N/A	#N/A	MXRA7	#N/A	LINC02254	#N/A
ATP1B3	LIFR	PDE3A	GUK1	#N/A	DCLK1	#N/A	#N/A	UAP1	#N/A	UBE2Q1	#N/A
UPP2	TRIM47	COQ9	ANKRD37	#N/A	GRB10	#N/A	#N/A	MRPS25	#N/A	DMAC1	#N/A
BNIP3L	DCN	TFRC	TNFRSF14	#N/A	LINC00996	#N/A	#N/A	NKG7	#N/A	POLR2C	#N/A
NDUFA4	CLIC3	NDUFS3	SPDYA	#N/A	FBN1	#N/A	#N/A	HADH	#N/A	MCRIP2	#N/A
LINC00598	GPC6	CD63	TMEM268	#N/A	LHFPL6	#N/A	#N/A	VIPR2	#N/A	KIF1C	#N/A
GADD45B	IRF7	CRNDE	MTFR1L	#N/A	ACP5	#N/A	#N/A	SELENOS	#N/A	COLQ	#N/A
ABCA8	SCAND1	EDA	OOSP3	#N/A	SEMA6D	#N/A	#N/A	RSL24D1	#N/A	SLIT3	#N/A
RFTN2	ODF3B	SYCP3	CCN2	#N/A	GCLC	#N/A	#N/A	LINC00504	#N/A	PPFIBP1	#N/A
ABHD5	CASQ2	SMAP2	SLC6A1-AS1	#N/A	SLC35G2	#N/A	#N/A	MYRIP	#N/A	#N/A	#N/A
MAP1LC3A	FBXL15	NETO1	ELN	#N/A	LAMC1	#N/A	#N/A	CYBRD1	#N/A	#N/A	#N/A
PTPN13	RPL37A	SLC9A9	NR2F1	#N/A	FOXP2	#N/A	#N/A	DTX3	#N/A	#N/A	#N/A
ERRFI1	TENM4	SCPEP1	ASIP	#N/A	WASHC2A	#N/A	#N/A	RARB	#N/A	#N/A	#N/A
SLC14A2	AKAP6	HLF	BCO2	#N/A	IGFBP7	#N/A	#N/A	EPHA3	#N/A	#N/A	#N/A
RPL29	HACD1	SERPINE1	FSTL3	#N/A	FGL2	#N/A	#N/A	UFC1	#N/A	#N/A	#N/A
SLC66A2	RNF150	MRPL57	TRIP6	#N/A	NCF1	#N/A	#N/A	UNC5C	#N/A	#N/A	#N/A
PRKAG2-AS1	RPL30	MARCKSL1	SEC16B	#N/A	CCL4	#N/A	#N/A	SOBP	#N/A	#N/A	#N/A
CTTNBP2	MRPL51	CHKA	NOP56	#N/A	EGFR	#N/A	#N/A	TFR2	#N/A	#N/A	#N/A
NFKBIA	NCKAP5	RCSD1	CCN1	#N/A	STXBP6	#N/A	#N/A	SEC61G	#N/A	#N/A	#N/A
PCSK6	RACK1	MT-ND3	CXXC4	#N/A	SETBP1	#N/A	#N/A	LILRB1	#N/A	#N/A	#N/A
RAMP2-AS1	TPO	GARNL3	ULK3	#N/A	TSHR	#N/A	#N/A	EFCAB2	#N/A	#N/A	#N/A
SIK2	ANKS1B	TUBA1A	SLBP	#N/A	CALD1	#N/A	#N/A	PGM1	#N/A	#N/A	#N/A
RDH10	MPP3	MAGI2	BMP6	#N/A	WNT5B	#N/A	#N/A	TMEM38B	#N/A	#N/A	#N/A
RDH10-AS1	NT5C	ADM	LINC00607	#N/A	P2RY13	#N/A	#N/A	CPE	#N/A	#N/A	#N/A
CCDC107	DCTN3	EEF1B2	CLEC11A	#N/A	CD83	#N/A	#N/A	CISD1	#N/A	#N/A	#N/A
JUND	PRDX1	CHMP2A	ATF3	#N/A	ZFPM2	#N/A	#N/A	MRPS12	#N/A	#N/A	#N/A
ARHGAP26	NRAP	ACAA1	ITGA10	#N/A	PCBP1	#N/A	#N/A	COQ10A	#N/A	#N/A	#N/A
SH3D19	ACO2	GADD45GIP1	NRXN3	#N/A	IGF1	#N/A	#N/A	TMEM175	#N/A	#N/A	#N/A
ACVR1C	PTPRD	IDH3A	PLB1	#N/A	IFITM3	#N/A	#N/A	FAM110B	#N/A	#N/A	#N/A
GPT2	SLC25A11	PPTC7	PCOLCE	#N/A	SPARCL1	#N/A	#N/A	NPIPA1	#N/A	#N/A	#N/A
CCS	MFAP5	VDAC1	CLEC3B	#N/A	CXCL12	#N/A	#N/A	PNRC1	#N/A	#N/A	#N/A
DIO3OS	FUNDC2	PSMA7	PPP1R15A	#N/A	LYPLAL1-AS1	#N/A	#N/A	ZNF717	#N/A	#N/A	#N/A
HSPB7	APOO	HES1	NECTIN3-AS1	#N/A	DLC1	#N/A	#N/A	UBE2M	#N/A	#N/A	#N/A
DDIT4	SLCO2B1	CCNDBP1	SLC24A3	#N/A	CCL3	#N/A	#N/A	ATP6AP1L	#N/A	#N/A	#N/A
STOM	FBLN1	RHOBTB3	SHISA6	#N/A	RGS1	#N/A	#N/A	DAD1	#N/A	#N/A	#N/A
PRKAR1A	ANKRD9	MT-ND4	CXXC4-AS1	#N/A	PDGFB	#N/A	#N/A	RMDN2-AS1	#N/A	#N/A	#N/A
DCXR	ACSM3	ADGRB3	FBN2	#N/A	TAGLN	#N/A	#N/A	SNHG15	#N/A	#N/A	#N/A
SLC19A2	FSD2	NIPSNAP2	SAMD1	#N/A	#N/A	#N/A	#N/A	G6PD	#N/A	#N/A	#N/A
ST7	MRPS34	LGMN	SUSD4	#N/A	#N/A	#N/A	#N/A	ARPC5L	#N/A	#N/A	#N/A
ITM2B	FCGRT	CX3CL1	SCNN1D	#N/A	#N/A	#N/A	#N/A	NNMT	#N/A	#N/A	#N/A
CEBPD	TNNT2	HLA-DRA	KCNQ5	#N/A	#N/A	#N/A	#N/A	TMEM214	#N/A	#N/A	#N/A
CARMIL1	MLF1	SPRY4-AS1	COL26A1	#N/A	#N/A	#N/A	#N/A	NCKAP1	#N/A	#N/A	#N/A
GPX3	PID1	TPCN1	EPB41L1	#N/A	#N/A	#N/A	#N/A	SLC16A12	#N/A	#N/A	#N/A
CAB39L	APOE	RNF7	PCBP4	#N/A	#N/A	#N/A	#N/A	HSPA5	#N/A	#N/A	#N/A
EEF2	SYNPO2	VDAC3	SORCS1	#N/A	#N/A	#N/A	#N/A	MUSK	#N/A	#N/A	#N/A
RPL18	SMOC2	SLC25A5	TBCB	#N/A	#N/A	#N/A	#N/A	NOS1	#N/A	#N/A	#N/A
SELENBP1	VEGFB	RPL24	LRFN4	#N/A	#N/A	#N/A	#N/A	ABT1	#N/A	#N/A	#N/A
SLC25A18	RNF207	MFN2	YIF1A	#N/A	#N/A	#N/A	#N/A	RGS6	#N/A	#N/A	#N/A
SCP2	DGKG	MANBA	PLCH1	#N/A	#N/A	#N/A	#N/A	MRC2	#N/A	#N/A	#N/A
PHLPP1	TPM1	THUMPD1	ENOX1	#N/A	#N/A	#N/A	#N/A	DNAJA2	#N/A	#N/A	#N/A
RBMS3-AS2	SH3BGRL3	COPS9	AIP	#N/A	#N/A	#N/A	#N/A	GABPB1	#N/A	#N/A	#N/A
SDR39U1	ARMC9	CXCL2	PLXNB2	#N/A	#N/A	#N/A	#N/A	AKR1B1	#N/A	#N/A	#N/A
PPDPF	IDH2	SMIM3	QRFPR	#N/A	#N/A	#N/A	#N/A	LRFN2	#N/A	#N/A	#N/A
GLUL	RPL38	TOB2	LINC01099	#N/A	#N/A	#N/A	#N/A	CCNJL	#N/A	#N/A	#N/A
C2CD2	GPM6A	CCDC85B	LINC01098	#N/A	#N/A	#N/A	#N/A	CBR4	#N/A	#N/A	#N/A
AGL	DYNLL1	BLVRB	CERCAM	#N/A	#N/A	#N/A	#N/A	SET	#N/A	#N/A	#N/A
NBPF19	NDUFV1	SLC16A7	FAM153CP	#N/A	#N/A	#N/A	#N/A	NOMO1	#N/A	#N/A	#N/A
STX12	FBXO32	NDUFA6	FGF14	#N/A	#N/A	#N/A	#N/A	IQCJ-SCHIP1	#N/A	#N/A	#N/A
ADAMTS9-AS1	TENM2	TRPS1	PLIN5	#N/A	#N/A	#N/A	#N/A	CXXC1	#N/A	#N/A	#N/A
VXN	ATP5PD	LPL	ZNF730	#N/A	#N/A	#N/A	#N/A	TBX20	#N/A	#N/A	#N/A
APCDD1	LY6E	LTBP4	EMP1	#N/A	#N/A	#N/A	#N/A	CHN1	#N/A	#N/A	#N/A
THSD7A	RALYL	PDE4B	UCKL1	#N/A	#N/A	#N/A	#N/A	NIPSNAP3A	#N/A	#N/A	#N/A
LRP4	CYBA	PTMS	VAT1L	#N/A	#N/A	#N/A	#N/A	GUCY1B1	#N/A	#N/A	#N/A
MOB3B	RPS19BP1	EGR1	SCGN	#N/A	#N/A	#N/A	#N/A	RCAN1	#N/A	#N/A	#N/A
SDK1	LAPTM4A	NLGN1	MRPL40	#N/A	#N/A	#N/A	#N/A	HOPX	#N/A	#N/A	#N/A
CNTNAP2	MYL6	RPL5	SLC26A6	#N/A	#N/A	#N/A	#N/A	MAP1B	#N/A	#N/A	#N/A
RPS15	DPP6	ZNF106	MAFB	#N/A	#N/A	#N/A	#N/A	PIM3	#N/A	#N/A	#N/A
RPS14	MSRB2	EGLN3	ADAM12	#N/A	#N/A	#N/A	#N/A	SCRN2	#N/A	#N/A	#N/A
CHTF8	CSTB	TTN-AS1	BMP4	#N/A	#N/A	#N/A	#N/A	B4GALNT3	#N/A	#N/A	#N/A
TM7SF2	PTN	EMC6	COL9A2	#N/A	#N/A	#N/A	#N/A	CAVIN1	#N/A	#N/A	#N/A
GRINA	PHB2	CTSL	SAP25	#N/A	#N/A	#N/A	#N/A	LINGO2	#N/A	#N/A	#N/A
MYL2	AGRN	TXLNB	PIEZO2	#N/A	#N/A	#N/A	#N/A	IGFBP3	#N/A	#N/A	#N/A
SOD3	GNG7	ECH1	BAMBI	#N/A	#N/A	#N/A	#N/A	ADAP2	#N/A	#N/A	#N/A
CKB	S100A4	MFGE8	COMTD1	#N/A	#N/A	#N/A	#N/A	SAMD4A	#N/A	#N/A	#N/A
ATP5F1E	UBA7	RNASE1	MCM7	#N/A	#N/A	#N/A	#N/A	PLA2R1	#N/A	#N/A	#N/A
RNF144A	FBXW5	S100A16	COL25A1	#N/A	#N/A	#N/A	#N/A	C11orf21	#N/A	#N/A	#N/A
DBI	HSBP1	MT-ATP6	SOCS3	#N/A	#N/A	#N/A	#N/A	GNA14	#N/A	#N/A	#N/A
COX7C	GALNT17	NUDT16	PPP2R2B	#N/A	#N/A	#N/A	#N/A	SPTB	#N/A	#N/A	#N/A
GADD45G	APOBEC2	ESRRA	AEBP1	#N/A	#N/A	#N/A	#N/A	CPED1	#N/A	#N/A	#N/A
PRELID2	TRMT112	PARK7	C1orf174	#N/A	#N/A	#N/A	#N/A	RGS14	#N/A	#N/A	#N/A
LGALS1	AFF3	SLC16A1	P3H2	#N/A	#N/A	#N/A	#N/A	TRIM28	#N/A	#N/A	#N/A
RAMP2	PNMT	SMYD2	NTRK3	#N/A	#N/A	#N/A	#N/A	USP31	#N/A	#N/A	#N/A
TNS2	DOCK3	RPLP2	SLC26A7	#N/A	#N/A	#N/A	#N/A	SORCS2	#N/A	#N/A	#N/A
CIRBP	RPS3A	TMA7	SLC49A3	#N/A	#N/A	#N/A	#N/A	GFPT2	#N/A	#N/A	#N/A
MRPL41	RHOT2	ATAD2	SLC7A2	#N/A	#N/A	#N/A	#N/A	DDR2	#N/A	#N/A	#N/A
SPDYE16	KCND3	PDHA1	SPATA20	#N/A	#N/A	#N/A	#N/A	MUS81	#N/A	#N/A	#N/A
ALDH6A1	TBC1D31	NID1	LRRC14	#N/A	#N/A	#N/A	#N/A	RIC3	#N/A	#N/A	#N/A
TSPYL2	DES	MZT2A	PLXDC1	#N/A	#N/A	#N/A	#N/A	ITCH-AS1	#N/A	#N/A	#N/A
YPEL3	CEBPB	GMFB	ERC2	#N/A	#N/A	#N/A	#N/A	SIGLEC9	#N/A	#N/A	#N/A
UQCRQ	PALLD	EFNA5	GLI4	#N/A	#N/A	#N/A	#N/A	CAP2	#N/A	#N/A	#N/A
KCNB1	LSAMP	INPP4B	BAIAP2L2	#N/A	#N/A	#N/A	#N/A	IGF2BP2	#N/A	#N/A	#N/A
AGMO	EIF3G	ITIH5	SERPINE2	#N/A	#N/A	#N/A	#N/A	ARHGAP44	#N/A	#N/A	#N/A
UBB	ERBB4	HSP90AB1	USE1	#N/A	#N/A	#N/A	#N/A	FAM3A	#N/A	#N/A	#N/A
BNIP3	HINT1	CAMK2D	SH3RF2	#N/A	#N/A	#N/A	#N/A	FH	#N/A	#N/A	#N/A
GTF2A2	BTF3	SSR3	SLC6A4	#N/A	#N/A	#N/A	#N/A	ARHGEF26	#N/A	#N/A	#N/A
RFNG	COL6A3	NNT	TNC	#N/A	#N/A	#N/A	#N/A	DYNC1I1	#N/A	#N/A	#N/A
HILPDA	ADPRHL1	CACNA1C	#N/A	#N/A	#N/A	#N/A	#N/A	NDUFA4L2	#N/A	#N/A	#N/A
COX4I1	PSAP	PRKAG2	#N/A	#N/A	#N/A	#N/A	#N/A	MIR22HG	#N/A	#N/A	#N/A
PHYHD1	ABCA10	LAPTM4B	#N/A	#N/A	#N/A	#N/A	#N/A	MIPOL1	#N/A	#N/A	#N/A
ARHGAP26-AS1	CHCHD2	FGF1	#N/A	#N/A	#N/A	#N/A	#N/A	MCRS1	#N/A	#N/A	#N/A
CDH18	ZNF761	HADHA	#N/A	#N/A	#N/A	#N/A	#N/A	YDJC	#N/A	#N/A	#N/A
MXRA8	CCDC80	CAT	#N/A	#N/A	#N/A	#N/A	#N/A	FBXL2	#N/A	#N/A	#N/A
CIDEA	IFI27L2	KLHL3	#N/A	#N/A	#N/A	#N/A	#N/A	E2F4	#N/A	#N/A	#N/A
BRD8	RPL6	LDHA	#N/A	#N/A	#N/A	#N/A	#N/A	ZNRF3	#N/A	#N/A	#N/A
FAU	SLC25A36	RPL27A	#N/A	#N/A	#N/A	#N/A	#N/A	PLAC9	#N/A	#N/A	#N/A
ABCA9	APEX1	MPC2	#N/A	#N/A	#N/A	#N/A	#N/A	DXO	#N/A	#N/A	#N/A
COX7A1	COX7A2	CFL1	#N/A	#N/A	#N/A	#N/A	#N/A	SNTG1	#N/A	#N/A	#N/A
RNMT	GPC5	NDUFB3	#N/A	#N/A	#N/A	#N/A	#N/A	TMEM160	#N/A	#N/A	#N/A
ALDH1L1-AS2	RPL12	#N/A	#N/A	#N/A	#N/A	#N/A	#N/A	SLC47A1	#N/A	#N/A	#N/A
TRIM22	PDZRN4	#N/A	#N/A	#N/A	#N/A	#N/A	#N/A	PLOD1	#N/A	#N/A	#N/A
COX5B	NDUFAB1	#N/A	#N/A	#N/A	#N/A	#N/A	#N/A	LINC00882	#N/A	#N/A	#N/A
CTSF	PKP2	#N/A	#N/A	#N/A	#N/A	#N/A	#N/A	ADGRA3	#N/A	#N/A	#N/A
TNMD	MT-CO2	#N/A	#N/A	#N/A	#N/A	#N/A	#N/A	CLDN12	#N/A	#N/A	#N/A
SPDYE2	MERTK	#N/A	#N/A	#N/A	#N/A	#N/A	#N/A	GRK4	#N/A	#N/A	#N/A
IL17RC	ABTB1	#N/A	#N/A	#N/A	#N/A	#N/A	#N/A	SPHKAP	#N/A	#N/A	#N/A
HSF4	ARHGDIA	#N/A	#N/A	#N/A	#N/A	#N/A	#N/A	DKK3	#N/A	#N/A	#N/A
CEBPA	CRACR2B	#N/A	#N/A	#N/A	#N/A	#N/A	#N/A	NFKBIB	#N/A	#N/A	#N/A
TMEM100	TIMP1	#N/A	#N/A	#N/A	#N/A	#N/A	#N/A	CHRM2	#N/A	#N/A	#N/A
ATP5F1B	MT-CO3	#N/A	#N/A	#N/A	#N/A	#N/A	#N/A	CNTN4	#N/A	#N/A	#N/A
RANBP3L	RPL11	#N/A	#N/A	#N/A	#N/A	#N/A	#N/A	CD69	#N/A	#N/A	#N/A
MYLIP	HOOK2	#N/A	#N/A	#N/A	#N/A	#N/A	#N/A	COL3A1	#N/A	#N/A	#N/A
RNF212B	MEIS1	#N/A	#N/A	#N/A	#N/A	#N/A	#N/A	COASY	#N/A	#N/A	#N/A
COX7B	BIRC3	#N/A	#N/A	#N/A	#N/A	#N/A	#N/A	ELP5	#N/A	#N/A	#N/A
QTRT1	MACROD2	#N/A	#N/A	#N/A	#N/A	#N/A	#N/A	PLEK	#N/A	#N/A	#N/A
KCNAB1	CDH19	#N/A	#N/A	#N/A	#N/A	#N/A	#N/A	AK5	#N/A	#N/A	#N/A
ROBO3	ANKRD2	#N/A	#N/A	#N/A	#N/A	#N/A	#N/A	HYDIN	#N/A	#N/A	#N/A
RPL7	RPS12	#N/A	#N/A	#N/A	#N/A	#N/A	#N/A	C1R	#N/A	#N/A	#N/A
HSPA8	FHOD3	#N/A	#N/A	#N/A	#N/A	#N/A	#N/A	CSDC2	#N/A	#N/A	#N/A
DUSP1	SLC25A4	#N/A	#N/A	#N/A	#N/A	#N/A	#N/A	POLE4	#N/A	#N/A	#N/A
UST	RPS13	#N/A	#N/A	#N/A	#N/A	#N/A	#N/A	MIR924HG	#N/A	#N/A	#N/A
ZBTB20-AS2	ATP5MC2	#N/A	#N/A	#N/A	#N/A	#N/A	#N/A	SHROOM2	#N/A	#N/A	#N/A
NUPR1	PRDX6	#N/A	#N/A	#N/A	#N/A	#N/A	#N/A	TEX14	#N/A	#N/A	#N/A
BEX3	TCAP	#N/A	#N/A	#N/A	#N/A	#N/A	#N/A	GBP1	#N/A	#N/A	#N/A
RPS27A	RPS3	#N/A	#N/A	#N/A	#N/A	#N/A	#N/A	ERBB2	#N/A	#N/A	#N/A
RPLP1	NHSL1	#N/A	#N/A	#N/A	#N/A	#N/A	#N/A	PLEKHA6	#N/A	#N/A	#N/A
PLCE1	HERPUD1	#N/A	#N/A	#N/A	#N/A	#N/A	#N/A	RTRAF	#N/A	#N/A	#N/A
RPL10A	CCDC17	#N/A	#N/A	#N/A	#N/A	#N/A	#N/A	TIMM17B	#N/A	#N/A	#N/A
COL4A3	MAPK10	#N/A	#N/A	#N/A	#N/A	#N/A	#N/A	SDC2	#N/A	#N/A	#N/A
DHFR	MRPS36	#N/A	#N/A	#N/A	#N/A	#N/A	#N/A	EIF3I	#N/A	#N/A	#N/A
MT1M	PPM1K	#N/A	#N/A	#N/A	#N/A	#N/A	#N/A	MATN2	#N/A	#N/A	#N/A
SERF2	MYL9	#N/A	#N/A	#N/A	#N/A	#N/A	#N/A	SLC25A39	#N/A	#N/A	#N/A
CCDC144NL-AS1	RPL14	#N/A	#N/A	#N/A	#N/A	#N/A	#N/A	CYB5R1	#N/A	#N/A	#N/A
C1orf122	TNFRSF4	#N/A	#N/A	#N/A	#N/A	#N/A	#N/A	IDUA	#N/A	#N/A	#N/A
HMGN2	CMYA5	#N/A	#N/A	#N/A	#N/A	#N/A	#N/A	PRNP	#N/A	#N/A	#N/A
CASP9	C12orf57	#N/A	#N/A	#N/A	#N/A	#N/A	#N/A	PCYOX1	#N/A	#N/A	#N/A
TBC1D17	FRMD5	#N/A	#N/A	#N/A	#N/A	#N/A	#N/A	STEAP4	#N/A	#N/A	#N/A
C4orf3	NDUFS7	#N/A	#N/A	#N/A	#N/A	#N/A	#N/A	ARL1	#N/A	#N/A	#N/A
NME3	ZNF330	#N/A	#N/A	#N/A	#N/A	#N/A	#N/A	PRICKLE1	#N/A	#N/A	#N/A
VAMP5	MPC1	#N/A	#N/A	#N/A	#N/A	#N/A	#N/A	METAP1D	#N/A	#N/A	#N/A
CHD1L	ANK3	#N/A	#N/A	#N/A	#N/A	#N/A	#N/A	NR4A2	#N/A	#N/A	#N/A
VEGFA	HSPB1	#N/A	#N/A	#N/A	#N/A	#N/A	#N/A	ACSBG2	#N/A	#N/A	#N/A
ZNF766	IL1RAPL1	#N/A	#N/A	#N/A	#N/A	#N/A	#N/A	RPL3L	#N/A	#N/A	#N/A
MALRD1	RPL4	#N/A	#N/A	#N/A	#N/A	#N/A	#N/A	ZFY-AS1	#N/A	#N/A	#N/A
EAPP	NDUFS6	#N/A	#N/A	#N/A	#N/A	#N/A	#N/A	#N/A	#N/A	#N/A	#N/A
LINC01902	ADH5	#N/A	#N/A	#N/A	#N/A	#N/A	#N/A	#N/A	#N/A	#N/A	#N/A
RTL8C	ZNF90	#N/A	#N/A	#N/A	#N/A	#N/A	#N/A	#N/A	#N/A	#N/A	#N/A
COMMD4	GHITM	#N/A	#N/A	#N/A	#N/A	#N/A	#N/A	#N/A	#N/A	#N/A	#N/A
RPL19	ECHS1	#N/A	#N/A	#N/A	#N/A	#N/A	#N/A	#N/A	#N/A	#N/A	#N/A
ISCU	PATJ	#N/A	#N/A	#N/A	#N/A	#N/A	#N/A	#N/A	#N/A	#N/A	#N/A
RBKS	PSMB6	#N/A	#N/A	#N/A	#N/A	#N/A	#N/A	#N/A	#N/A	#N/A	#N/A
ULK1	EEF1A1	#N/A	#N/A	#N/A	#N/A	#N/A	#N/A	#N/A	#N/A	#N/A	#N/A
RXRB	NDUFB5	#N/A	#N/A	#N/A	#N/A	#N/A	#N/A	#N/A	#N/A	#N/A	#N/A
UBALD2	NDUFS8	#N/A	#N/A	#N/A	#N/A	#N/A	#N/A	#N/A	#N/A	#N/A	#N/A
PLEKHH2	FHL2	#N/A	#N/A	#N/A	#N/A	#N/A	#N/A	#N/A	#N/A	#N/A	#N/A
COA6-AS1	ESRRG	#N/A	#N/A	#N/A	#N/A	#N/A	#N/A	#N/A	#N/A	#N/A	#N/A
TMEM150A	SERPING1	#N/A	#N/A	#N/A	#N/A	#N/A	#N/A	#N/A	#N/A	#N/A	#N/A
SLC31A2	ACTG1	#N/A	#N/A	#N/A	#N/A	#N/A	#N/A	#N/A	#N/A	#N/A	#N/A
ABCB11	FLVCR2	#N/A	#N/A	#N/A	#N/A	#N/A	#N/A	#N/A	#N/A	#N/A	#N/A
CFH	RPS6	#N/A	#N/A	#N/A	#N/A	#N/A	#N/A	#N/A	#N/A	#N/A	#N/A
CYCS	PCDH9	#N/A	#N/A	#N/A	#N/A	#N/A	#N/A	#N/A	#N/A	#N/A	#N/A
HEPN1	HMCN2	#N/A	#N/A	#N/A	#N/A	#N/A	#N/A	#N/A	#N/A	#N/A	#N/A
THAP7	PDZRN3	#N/A	#N/A	#N/A	#N/A	#N/A	#N/A	#N/A	#N/A	#N/A	#N/A
A2ML1-AS1	HES5	#N/A	#N/A	#N/A	#N/A	#N/A	#N/A	#N/A	#N/A	#N/A	#N/A
RNF14	SOD1	#N/A	#N/A	#N/A	#N/A	#N/A	#N/A	#N/A	#N/A	#N/A	#N/A
NKAIN2	GOLGA8B	#N/A	#N/A	#N/A	#N/A	#N/A	#N/A	#N/A	#N/A	#N/A	#N/A
COX6B1	TTN	#N/A	#N/A	#N/A	#N/A	#N/A	#N/A	#N/A	#N/A	#N/A	#N/A
SPSB3	SLC8A1	#N/A	#N/A	#N/A	#N/A	#N/A	#N/A	#N/A	#N/A	#N/A	#N/A
HNMT	RPSA	#N/A	#N/A	#N/A	#N/A	#N/A	#N/A	#N/A	#N/A	#N/A	#N/A
NDUFA1	VIM	#N/A	#N/A	#N/A	#N/A	#N/A	#N/A	#N/A	#N/A	#N/A	#N/A
SAP18	CCSER1	#N/A	#N/A	#N/A	#N/A	#N/A	#N/A	#N/A	#N/A	#N/A	#N/A
NIPSNAP3B	PRKG1	#N/A	#N/A	#N/A	#N/A	#N/A	#N/A	#N/A	#N/A	#N/A	#N/A
CCNG2	SLC25A3	#N/A	#N/A	#N/A	#N/A	#N/A	#N/A	#N/A	#N/A	#N/A	#N/A
HEXD	SELENOW	#N/A	#N/A	#N/A	#N/A	#N/A	#N/A	#N/A	#N/A	#N/A	#N/A
ANTXR2	MITF	#N/A	#N/A	#N/A	#N/A	#N/A	#N/A	#N/A	#N/A	#N/A	#N/A
FMO4	RPL23A	#N/A	#N/A	#N/A	#N/A	#N/A	#N/A	#N/A	#N/A	#N/A	#N/A
CCZ1B	GTF2H2	#N/A	#N/A	#N/A	#N/A	#N/A	#N/A	#N/A	#N/A	#N/A	#N/A
LINC02242	PPP1R12B	#N/A	#N/A	#N/A	#N/A	#N/A	#N/A	#N/A	#N/A	#N/A	#N/A
GPS1	PPP1R9A	#N/A	#N/A	#N/A	#N/A	#N/A	#N/A	#N/A	#N/A	#N/A	#N/A
HSPA14	PSME1	#N/A	#N/A	#N/A	#N/A	#N/A	#N/A	#N/A	#N/A	#N/A	#N/A
OXLD1	RBM20	#N/A	#N/A	#N/A	#N/A	#N/A	#N/A	#N/A	#N/A	#N/A	#N/A
RPL36	PXDNL	#N/A	#N/A	#N/A	#N/A	#N/A	#N/A	#N/A	#N/A	#N/A	#N/A
ZNF22	COX5A	#N/A	#N/A	#N/A	#N/A	#N/A	#N/A	#N/A	#N/A	#N/A	#N/A
CFD	MYOM1	#N/A	#N/A	#N/A	#N/A	#N/A	#N/A	#N/A	#N/A	#N/A	#N/A
SLC25A45	MAP3K20	#N/A	#N/A	#N/A	#N/A	#N/A	#N/A	#N/A	#N/A	#N/A	#N/A
JMY	PGAM2	#N/A	#N/A	#N/A	#N/A	#N/A	#N/A	#N/A	#N/A	#N/A	#N/A
CST3	PIK3R1	#N/A	#N/A	#N/A	#N/A	#N/A	#N/A	#N/A	#N/A	#N/A	#N/A
FBXO4	NUDT4	#N/A	#N/A	#N/A	#N/A	#N/A	#N/A	#N/A	#N/A	#N/A	#N/A
SNRPD3	MYH7	#N/A	#N/A	#N/A	#N/A	#N/A	#N/A	#N/A	#N/A	#N/A	#N/A
ARL6IP4	ZFP36	#N/A	#N/A	#N/A	#N/A	#N/A	#N/A	#N/A	#N/A	#N/A	#N/A
GSTP1	TRDN	#N/A	#N/A	#N/A	#N/A	#N/A	#N/A	#N/A	#N/A	#N/A	#N/A
SSB	ATP5MG	#N/A	#N/A	#N/A	#N/A	#N/A	#N/A	#N/A	#N/A	#N/A	#N/A
KLRD1	LMOD2	#N/A	#N/A	#N/A	#N/A	#N/A	#N/A	#N/A	#N/A	#N/A	#N/A
FAM161A	MT1E	#N/A	#N/A	#N/A	#N/A	#N/A	#N/A	#N/A	#N/A	#N/A	#N/A
DDAH2	FILIP1	#N/A	#N/A	#N/A	#N/A	#N/A	#N/A	#N/A	#N/A	#N/A	#N/A
SLC16A9	MYBPC3	#N/A	#N/A	#N/A	#N/A	#N/A	#N/A	#N/A	#N/A	#N/A	#N/A
WASHC3	RPLP0	#N/A	#N/A	#N/A	#N/A	#N/A	#N/A	#N/A	#N/A	#N/A	#N/A
DYNLRB1	HADHB	#N/A	#N/A	#N/A	#N/A	#N/A	#N/A	#N/A	#N/A	#N/A	#N/A
TUBB4B	NOVA1	#N/A	#N/A	#N/A	#N/A	#N/A	#N/A	#N/A	#N/A	#N/A	#N/A
CPEB1	NEXN	#N/A	#N/A	#N/A	#N/A	#N/A	#N/A	#N/A	#N/A	#N/A	#N/A
UBL5	F13A1	#N/A	#N/A	#N/A	#N/A	#N/A	#N/A	#N/A	#N/A	#N/A	#N/A
ASNSD1	PRDM16-DT	#N/A	#N/A	#N/A	#N/A	#N/A	#N/A	#N/A	#N/A	#N/A	#N/A
SLC49A4	MYOM2	#N/A	#N/A	#N/A	#N/A	#N/A	#N/A	#N/A	#N/A	#N/A	#N/A
ICA1L	FHL1	#N/A	#N/A	#N/A	#N/A	#N/A	#N/A	#N/A	#N/A	#N/A	#N/A
OBSL1	PER3	#N/A	#N/A	#N/A	#N/A	#N/A	#N/A	#N/A	#N/A	#N/A	#N/A
RORA-AS1	PDLIM5	#N/A	#N/A	#N/A	#N/A	#N/A	#N/A	#N/A	#N/A	#N/A	#N/A
DDT	AKAP13	#N/A	#N/A	#N/A	#N/A	#N/A	#N/A	#N/A	#N/A	#N/A	#N/A
CPNE4	NDRG4	#N/A	#N/A	#N/A	#N/A	#N/A	#N/A	#N/A	#N/A	#N/A	#N/A
FAM53C	RPS24	#N/A	#N/A	#N/A	#N/A	#N/A	#N/A	#N/A	#N/A	#N/A	#N/A
CFTR	FGF12	#N/A	#N/A	#N/A	#N/A	#N/A	#N/A	#N/A	#N/A	#N/A	#N/A
IRF4	DEPP1	#N/A	#N/A	#N/A	#N/A	#N/A	#N/A	#N/A	#N/A	#N/A	#N/A
RPL7A	LMO7	#N/A	#N/A	#N/A	#N/A	#N/A	#N/A	#N/A	#N/A	#N/A	#N/A
PMM1	LAMTOR5	#N/A	#N/A	#N/A	#N/A	#N/A	#N/A	#N/A	#N/A	#N/A	#N/A
PTP4A1	ETFB	#N/A	#N/A	#N/A	#N/A	#N/A	#N/A	#N/A	#N/A	#N/A	#N/A
ZNF804B	SRP14	#N/A	#N/A	#N/A	#N/A	#N/A	#N/A	#N/A	#N/A	#N/A	#N/A
DM1-AS	MT2A	#N/A	#N/A	#N/A	#N/A	#N/A	#N/A	#N/A	#N/A	#N/A	#N/A
RNF128	TMSB10	#N/A	#N/A	#N/A	#N/A	#N/A	#N/A	#N/A	#N/A	#N/A	#N/A
FKBP2	NDUFB2	#N/A	#N/A	#N/A	#N/A	#N/A	#N/A	#N/A	#N/A	#N/A	#N/A
RGS3	PHACTR1	#N/A	#N/A	#N/A	#N/A	#N/A	#N/A	#N/A	#N/A	#N/A	#N/A
LINC01001	RND3	#N/A	#N/A	#N/A	#N/A	#N/A	#N/A	#N/A	#N/A	#N/A	#N/A
ABCA9-AS1	NDUFB1	#N/A	#N/A	#N/A	#N/A	#N/A	#N/A	#N/A	#N/A	#N/A	#N/A
VPS25	RCAN2	#N/A	#N/A	#N/A	#N/A	#N/A	#N/A	#N/A	#N/A	#N/A	#N/A
HBP1	ATP5F1A	#N/A	#N/A	#N/A	#N/A	#N/A	#N/A	#N/A	#N/A	#N/A	#N/A
ACAT1	CHPT1	#N/A	#N/A	#N/A	#N/A	#N/A	#N/A	#N/A	#N/A	#N/A	#N/A
CITED2	PLCL1	#N/A	#N/A	#N/A	#N/A	#N/A	#N/A	#N/A	#N/A	#N/A	#N/A
C5	ACADVL	#N/A	#N/A	#N/A	#N/A	#N/A	#N/A	#N/A	#N/A	#N/A	#N/A
STAT4	ADI1	#N/A	#N/A	#N/A	#N/A	#N/A	#N/A	#N/A	#N/A	#N/A	#N/A
LRRC1	NDUFB11	#N/A	#N/A	#N/A	#N/A	#N/A	#N/A	#N/A	#N/A	#N/A	#N/A
CUTA	RPS18	#N/A	#N/A	#N/A	#N/A	#N/A	#N/A	#N/A	#N/A	#N/A	#N/A
KRT10	MGP	#N/A	#N/A	#N/A	#N/A	#N/A	#N/A	#N/A	#N/A	#N/A	#N/A
ANKRA2	RPL3	#N/A	#N/A	#N/A	#N/A	#N/A	#N/A	#N/A	#N/A	#N/A	#N/A
ARSD	SGCD	#N/A	#N/A	#N/A	#N/A	#N/A	#N/A	#N/A	#N/A	#N/A	#N/A
FAM25C	DSTN	#N/A	#N/A	#N/A	#N/A	#N/A	#N/A	#N/A	#N/A	#N/A	#N/A
MAF1	JUNB	#N/A	#N/A	#N/A	#N/A	#N/A	#N/A	#N/A	#N/A	#N/A	#N/A
LONRF2	MLIP	#N/A	#N/A	#N/A	#N/A	#N/A	#N/A	#N/A	#N/A	#N/A	#N/A
RPL36AL	CTNNA3	#N/A	#N/A	#N/A	#N/A	#N/A	#N/A	#N/A	#N/A	#N/A	#N/A
HPS5	GABARAPL2	#N/A	#N/A	#N/A	#N/A	#N/A	#N/A	#N/A	#N/A	#N/A	#N/A
COPZ1	ATP1B1	#N/A	#N/A	#N/A	#N/A	#N/A	#N/A	#N/A	#N/A	#N/A	#N/A
IL16	TPI1	#N/A	#N/A	#N/A	#N/A	#N/A	#N/A	#N/A	#N/A	#N/A	#N/A
MRPL55	PDE4DIP	#N/A	#N/A	#N/A	#N/A	#N/A	#N/A	#N/A	#N/A	#N/A	#N/A
MICA	UQCRC1	#N/A	#N/A	#N/A	#N/A	#N/A	#N/A	#N/A	#N/A	#N/A	#N/A
SHISAL2B	ATP2A2	#N/A	#N/A	#N/A	#N/A	#N/A	#N/A	#N/A	#N/A	#N/A	#N/A
SMOC1	CPEB4	#N/A	#N/A	#N/A	#N/A	#N/A	#N/A	#N/A	#N/A	#N/A	#N/A
ZNF441	SLC8A1-AS1	#N/A	#N/A	#N/A	#N/A	#N/A	#N/A	#N/A	#N/A	#N/A	#N/A
FAM182B	BICC1	#N/A	#N/A	#N/A	#N/A	#N/A	#N/A	#N/A	#N/A	#N/A	#N/A
COL19A1	SVIL	#N/A	#N/A	#N/A	#N/A	#N/A	#N/A	#N/A	#N/A	#N/A	#N/A
FTL	COMMD6	#N/A	#N/A	#N/A	#N/A	#N/A	#N/A	#N/A	#N/A	#N/A	#N/A
NACA	NAALADL2	#N/A	#N/A	#N/A	#N/A	#N/A	#N/A	#N/A	#N/A	#N/A	#N/A
C1orf56	FHIT	#N/A	#N/A	#N/A	#N/A	#N/A	#N/A	#N/A	#N/A	#N/A	#N/A
SLC14A2-AS1	RBFOX1	#N/A	#N/A	#N/A	#N/A	#N/A	#N/A	#N/A	#N/A	#N/A	#N/A
NEMP1	FSTL1	#N/A	#N/A	#N/A	#N/A	#N/A	#N/A	#N/A	#N/A	#N/A	#N/A
TTPAL	GAS2	#N/A	#N/A	#N/A	#N/A	#N/A	#N/A	#N/A	#N/A	#N/A	#N/A
GPBAR1	BTBD6	#N/A	#N/A	#N/A	#N/A	#N/A	#N/A	#N/A	#N/A	#N/A	#N/A
DHCR7	CACNB2	#N/A	#N/A	#N/A	#N/A	#N/A	#N/A	#N/A	#N/A	#N/A	#N/A
DAZAP2	BSG	#N/A	#N/A	#N/A	#N/A	#N/A	#N/A	#N/A	#N/A	#N/A	#N/A
NDUFB10	UQCRH	#N/A	#N/A	#N/A	#N/A	#N/A	#N/A	#N/A	#N/A	#N/A	#N/A
RPS7	SORBS2	#N/A	#N/A	#N/A	#N/A	#N/A	#N/A	#N/A	#N/A	#N/A	#N/A
HTR4	THSD4-AS1	#N/A	#N/A	#N/A	#N/A	#N/A	#N/A	#N/A	#N/A	#N/A	#N/A
PRDX5	ARL6IP5	#N/A	#N/A	#N/A	#N/A	#N/A	#N/A	#N/A	#N/A	#N/A	#N/A
EDF1	TMEM164	#N/A	#N/A	#N/A	#N/A	#N/A	#N/A	#N/A	#N/A	#N/A	#N/A
ARSA	MT-CYB	#N/A	#N/A	#N/A	#N/A	#N/A	#N/A	#N/A	#N/A	#N/A	#N/A
AUP1	TECRL	#N/A	#N/A	#N/A	#N/A	#N/A	#N/A	#N/A	#N/A	#N/A	#N/A
ZNF414	TMEM65	#N/A	#N/A	#N/A	#N/A	#N/A	#N/A	#N/A	#N/A	#N/A	#N/A
RHOB	MDH2	#N/A	#N/A	#N/A	#N/A	#N/A	#N/A	#N/A	#N/A	#N/A	#N/A
SMYD4	S100A6	#N/A	#N/A	#N/A	#N/A	#N/A	#N/A	#N/A	#N/A	#N/A	#N/A
NBPF14	RPS19	#N/A	#N/A	#N/A	#N/A	#N/A	#N/A	#N/A	#N/A	#N/A	#N/A
PRELP	ATP5PB	#N/A	#N/A	#N/A	#N/A	#N/A	#N/A	#N/A	#N/A	#N/A	#N/A
TNNC1	EID1	#N/A	#N/A	#N/A	#N/A	#N/A	#N/A	#N/A	#N/A	#N/A	#N/A
TPT1	EIF1AY	#N/A	#N/A	#N/A	#N/A	#N/A	#N/A	#N/A	#N/A	#N/A	#N/A
SELENOP	TTTY10	#N/A	#N/A	#N/A	#N/A	#N/A	#N/A	#N/A	#N/A	#N/A	#N/A
SDF2	#N/A	#N/A	#N/A	#N/A	#N/A	#N/A	#N/A	#N/A	#N/A	#N/A	#N/A
ARL4A	#N/A	#N/A	#N/A	#N/A	#N/A	#N/A	#N/A	#N/A	#N/A	#N/A	#N/A
CCDC59	#N/A	#N/A	#N/A	#N/A	#N/A	#N/A	#N/A	#N/A	#N/A	#N/A	#N/A
LINC01322	#N/A	#N/A	#N/A	#N/A	#N/A	#N/A	#N/A	#N/A	#N/A	#N/A	#N/A
RBMS3-AS1	#N/A	#N/A	#N/A	#N/A	#N/A	#N/A	#N/A	#N/A	#N/A	#N/A	#N/A
HMGB2	#N/A	#N/A	#N/A	#N/A	#N/A	#N/A	#N/A	#N/A	#N/A	#N/A	#N/A
DPT	#N/A	#N/A	#N/A	#N/A	#N/A	#N/A	#N/A	#N/A	#N/A	#N/A	#N/A
ATP6V0B	#N/A	#N/A	#N/A	#N/A	#N/A	#N/A	#N/A	#N/A	#N/A	#N/A	#N/A
LINC02005	#N/A	#N/A	#N/A	#N/A	#N/A	#N/A	#N/A	#N/A	#N/A	#N/A	#N/A
NDUFA8	#N/A	#N/A	#N/A	#N/A	#N/A	#N/A	#N/A	#N/A	#N/A	#N/A	#N/A
AMZ2	#N/A	#N/A	#N/A	#N/A	#N/A	#N/A	#N/A	#N/A	#N/A	#N/A	#N/A
RGS2	#N/A	#N/A	#N/A	#N/A	#N/A	#N/A	#N/A	#N/A	#N/A	#N/A	#N/A
JUN	#N/A	#N/A	#N/A	#N/A	#N/A	#N/A	#N/A	#N/A	#N/A	#N/A	#N/A
SLC43A2	#N/A	#N/A	#N/A	#N/A	#N/A	#N/A	#N/A	#N/A	#N/A	#N/A	#N/A
DNAJC30	#N/A	#N/A	#N/A	#N/A	#N/A	#N/A	#N/A	#N/A	#N/A	#N/A	#N/A
DPP7	#N/A	#N/A	#N/A	#N/A	#N/A	#N/A	#N/A	#N/A	#N/A	#N/A	#N/A
AVPI1	#N/A	#N/A	#N/A	#N/A	#N/A	#N/A	#N/A	#N/A	#N/A	#N/A	#N/A
RPL28	#N/A	#N/A	#N/A	#N/A	#N/A	#N/A	#N/A	#N/A	#N/A	#N/A	#N/A
FBN3	#N/A	#N/A	#N/A	#N/A	#N/A	#N/A	#N/A	#N/A	#N/A	#N/A	#N/A
EIF2B1	#N/A	#N/A	#N/A	#N/A	#N/A	#N/A	#N/A	#N/A	#N/A	#N/A	#N/A
PHPT1	#N/A	#N/A	#N/A	#N/A	#N/A	#N/A	#N/A	#N/A	#N/A	#N/A	#N/A
NOX4	#N/A	#N/A	#N/A	#N/A	#N/A	#N/A	#N/A	#N/A	#N/A	#N/A	#N/A
OST4	#N/A	#N/A	#N/A	#N/A	#N/A	#N/A	#N/A	#N/A	#N/A	#N/A	#N/A
NPR3	#N/A	#N/A	#N/A	#N/A	#N/A	#N/A	#N/A	#N/A	#N/A	#N/A	#N/A
FIS1	#N/A	#N/A	#N/A	#N/A	#N/A	#N/A	#N/A	#N/A	#N/A	#N/A	#N/A
NDUFS5	#N/A	#N/A	#N/A	#N/A	#N/A	#N/A	#N/A	#N/A	#N/A	#N/A	#N/A
RILP	#N/A	#N/A	#N/A	#N/A	#N/A	#N/A	#N/A	#N/A	#N/A	#N/A	#N/A
MXD4	#N/A	#N/A	#N/A	#N/A	#N/A	#N/A	#N/A	#N/A	#N/A	#N/A	#N/A
PARP2	#N/A	#N/A	#N/A	#N/A	#N/A	#N/A	#N/A	#N/A	#N/A	#N/A	#N/A
PTCHD1-AS	#N/A	#N/A	#N/A	#N/A	#N/A	#N/A	#N/A	#N/A	#N/A	#N/A	#N/A
LDLRAD2	#N/A	#N/A	#N/A	#N/A	#N/A	#N/A	#N/A	#N/A	#N/A	#N/A	#N/A
HSPA1A	#N/A	#N/A	#N/A	#N/A	#N/A	#N/A	#N/A	#N/A	#N/A	#N/A	#N/A
UBA52	#N/A	#N/A	#N/A	#N/A	#N/A	#N/A	#N/A	#N/A	#N/A	#N/A	#N/A
RPS23	#N/A	#N/A	#N/A	#N/A	#N/A	#N/A	#N/A	#N/A	#N/A	#N/A	#N/A
MYH13	#N/A	#N/A	#N/A	#N/A	#N/A	#N/A	#N/A	#N/A	#N/A	#N/A	#N/A
MRPL43	#N/A	#N/A	#N/A	#N/A	#N/A	#N/A	#N/A	#N/A	#N/A	#N/A	#N/A
SCNM1	#N/A	#N/A	#N/A	#N/A	#N/A	#N/A	#N/A	#N/A	#N/A	#N/A	#N/A
THOC3	#N/A	#N/A	#N/A	#N/A	#N/A	#N/A	#N/A	#N/A	#N/A	#N/A	#N/A
RRAS	#N/A	#N/A	#N/A	#N/A	#N/A	#N/A	#N/A	#N/A	#N/A	#N/A	#N/A
JTB	#N/A	#N/A	#N/A	#N/A	#N/A	#N/A	#N/A	#N/A	#N/A	#N/A	#N/A
ADRA1B	#N/A	#N/A	#N/A	#N/A	#N/A	#N/A	#N/A	#N/A	#N/A	#N/A	#N/A
INTS6-AS1	#N/A	#N/A	#N/A	#N/A	#N/A	#N/A	#N/A	#N/A	#N/A	#N/A	#N/A
PBX2	#N/A	#N/A	#N/A	#N/A	#N/A	#N/A	#N/A	#N/A	#N/A	#N/A	#N/A
ASB13	#N/A	#N/A	#N/A	#N/A	#N/A	#N/A	#N/A	#N/A	#N/A	#N/A	#N/A
ACADS	#N/A	#N/A	#N/A	#N/A	#N/A	#N/A	#N/A	#N/A	#N/A	#N/A	#N/A
PPP1R35	#N/A	#N/A	#N/A	#N/A	#N/A	#N/A	#N/A	#N/A	#N/A	#N/A	#N/A
PYURF	#N/A	#N/A	#N/A	#N/A	#N/A	#N/A	#N/A	#N/A	#N/A	#N/A	#N/A
OSER1	#N/A	#N/A	#N/A	#N/A	#N/A	#N/A	#N/A	#N/A	#N/A	#N/A	#N/A
SP4	#N/A	#N/A	#N/A	#N/A	#N/A	#N/A	#N/A	#N/A	#N/A	#N/A	#N/A
UNC5D	#N/A	#N/A	#N/A	#N/A	#N/A	#N/A	#N/A	#N/A	#N/A	#N/A	#N/A
GLYAT	#N/A	#N/A	#N/A	#N/A	#N/A	#N/A	#N/A	#N/A	#N/A	#N/A	#N/A
EYA1	#N/A	#N/A	#N/A	#N/A	#N/A	#N/A	#N/A	#N/A	#N/A	#N/A	#N/A
PODN	#N/A	#N/A	#N/A	#N/A	#N/A	#N/A	#N/A	#N/A	#N/A	#N/A	#N/A
EMC4	#N/A	#N/A	#N/A	#N/A	#N/A	#N/A	#N/A	#N/A	#N/A	#N/A	#N/A
HS6ST2	#N/A	#N/A	#N/A	#N/A	#N/A	#N/A	#N/A	#N/A	#N/A	#N/A	#N/A
STUB1	#N/A	#N/A	#N/A	#N/A	#N/A	#N/A	#N/A	#N/A	#N/A	#N/A	#N/A
UBXN1	#N/A	#N/A	#N/A	#N/A	#N/A	#N/A	#N/A	#N/A	#N/A	#N/A	#N/A
SLC2A4RG	#N/A	#N/A	#N/A	#N/A	#N/A	#N/A	#N/A	#N/A	#N/A	#N/A	#N/A
PI16	#N/A	#N/A	#N/A	#N/A	#N/A	#N/A	#N/A	#N/A	#N/A	#N/A	#N/A
NRL	#N/A	#N/A	#N/A	#N/A	#N/A	#N/A	#N/A	#N/A	#N/A	#N/A	#N/A
COX6C	#N/A	#N/A	#N/A	#N/A	#N/A	#N/A	#N/A	#N/A	#N/A	#N/A	#N/A
SLC52A2	#N/A	#N/A	#N/A	#N/A	#N/A	#N/A	#N/A	#N/A	#N/A	#N/A	#N/A
KCNJ6	#N/A	#N/A	#N/A	#N/A	#N/A	#N/A	#N/A	#N/A	#N/A	#N/A	#N/A
TIMP4	#N/A	#N/A	#N/A	#N/A	#N/A	#N/A	#N/A	#N/A	#N/A	#N/A	#N/A
RGL2	#N/A	#N/A	#N/A	#N/A	#N/A	#N/A	#N/A	#N/A	#N/A	#N/A	#N/A
CYP3A5	#N/A	#N/A	#N/A	#N/A	#N/A	#N/A	#N/A	#N/A	#N/A	#N/A	#N/A
RNH1	#N/A	#N/A	#N/A	#N/A	#N/A	#N/A	#N/A	#N/A	#N/A	#N/A	#N/A
CCNG1	#N/A	#N/A	#N/A	#N/A	#N/A	#N/A	#N/A	#N/A	#N/A	#N/A	#N/A
RASSF6	#N/A	#N/A	#N/A	#N/A	#N/A	#N/A	#N/A	#N/A	#N/A	#N/A	#N/A
EIF1B	#N/A	#N/A	#N/A	#N/A	#N/A	#N/A	#N/A	#N/A	#N/A	#N/A	#N/A
KHDRBS2	#N/A	#N/A	#N/A	#N/A	#N/A	#N/A	#N/A	#N/A	#N/A	#N/A	#N/A
NLRP7	#N/A	#N/A	#N/A	#N/A	#N/A	#N/A	#N/A	#N/A	#N/A	#N/A	#N/A
EFEMP2	#N/A	#N/A	#N/A	#N/A	#N/A	#N/A	#N/A	#N/A	#N/A	#N/A	#N/A
WDR77	#N/A	#N/A	#N/A	#N/A	#N/A	#N/A	#N/A	#N/A	#N/A	#N/A	#N/A
AAMP	#N/A	#N/A	#N/A	#N/A	#N/A	#N/A	#N/A	#N/A	#N/A	#N/A	#N/A
HRAS	#N/A	#N/A	#N/A	#N/A	#N/A	#N/A	#N/A	#N/A	#N/A	#N/A	#N/A
BEAN1	#N/A	#N/A	#N/A	#N/A	#N/A	#N/A	#N/A	#N/A	#N/A	#N/A	#N/A
SAT2	#N/A	#N/A	#N/A	#N/A	#N/A	#N/A	#N/A	#N/A	#N/A	#N/A	#N/A
CCDC148	#N/A	#N/A	#N/A	#N/A	#N/A	#N/A	#N/A	#N/A	#N/A	#N/A	#N/A
TRMO	#N/A	#N/A	#N/A	#N/A	#N/A	#N/A	#N/A	#N/A	#N/A	#N/A	#N/A
NDUFAF8	#N/A	#N/A	#N/A	#N/A	#N/A	#N/A	#N/A	#N/A	#N/A	#N/A	#N/A
HGD	#N/A	#N/A	#N/A	#N/A	#N/A	#N/A	#N/A	#N/A	#N/A	#N/A	#N/A
WDR18	#N/A	#N/A	#N/A	#N/A	#N/A	#N/A	#N/A	#N/A	#N/A	#N/A	#N/A
NUDT2	#N/A	#N/A	#N/A	#N/A	#N/A	#N/A	#N/A	#N/A	#N/A	#N/A	#N/A
CDKN1C	#N/A	#N/A	#N/A	#N/A	#N/A	#N/A	#N/A	#N/A	#N/A	#N/A	#N/A
RBM42	#N/A	#N/A	#N/A	#N/A	#N/A	#N/A	#N/A	#N/A	#N/A	#N/A	#N/A
S100A13	#N/A	#N/A	#N/A	#N/A	#N/A	#N/A	#N/A	#N/A	#N/A	#N/A	#N/A
BBOF1	#N/A	#N/A	#N/A	#N/A	#N/A	#N/A	#N/A	#N/A	#N/A	#N/A	#N/A
C21orf62-AS1	#N/A	#N/A	#N/A	#N/A	#N/A	#N/A	#N/A	#N/A	#N/A	#N/A	#N/A
AURKAIP1	#N/A	#N/A	#N/A	#N/A	#N/A	#N/A	#N/A	#N/A	#N/A	#N/A	#N/A
NUDT8	#N/A	#N/A	#N/A	#N/A	#N/A	#N/A	#N/A	#N/A	#N/A	#N/A	#N/A
ZNF513	#N/A	#N/A	#N/A	#N/A	#N/A	#N/A	#N/A	#N/A	#N/A	#N/A	#N/A
RCN2	#N/A	#N/A	#N/A	#N/A	#N/A	#N/A	#N/A	#N/A	#N/A	#N/A	#N/A
NDUFB4	#N/A	#N/A	#N/A	#N/A	#N/A	#N/A	#N/A	#N/A	#N/A	#N/A	#N/A
RHOU	#N/A	#N/A	#N/A	#N/A	#N/A	#N/A	#N/A	#N/A	#N/A	#N/A	#N/A
STOML2	#N/A	#N/A	#N/A	#N/A	#N/A	#N/A	#N/A	#N/A	#N/A	#N/A	#N/A
SBDS	#N/A	#N/A	#N/A	#N/A	#N/A	#N/A	#N/A	#N/A	#N/A	#N/A	#N/A
EIF1	#N/A	#N/A	#N/A	#N/A	#N/A	#N/A	#N/A	#N/A	#N/A	#N/A	#N/A
RHD	#N/A	#N/A	#N/A	#N/A	#N/A	#N/A	#N/A	#N/A	#N/A	#N/A	#N/A
PAXX	#N/A	#N/A	#N/A	#N/A	#N/A	#N/A	#N/A	#N/A	#N/A	#N/A	#N/A
GFRA1	#N/A	#N/A	#N/A	#N/A	#N/A	#N/A	#N/A	#N/A	#N/A	#N/A	#N/A
TSPYL1	#N/A	#N/A	#N/A	#N/A	#N/A	#N/A	#N/A	#N/A	#N/A	#N/A	#N/A
MRFAP1	#N/A	#N/A	#N/A	#N/A	#N/A	#N/A	#N/A	#N/A	#N/A	#N/A	#N/A
ZNF844	#N/A	#N/A	#N/A	#N/A	#N/A	#N/A	#N/A	#N/A	#N/A	#N/A	#N/A
YBEY	#N/A	#N/A	#N/A	#N/A	#N/A	#N/A	#N/A	#N/A	#N/A	#N/A	#N/A
EDIL3	#N/A	#N/A	#N/A	#N/A	#N/A	#N/A	#N/A	#N/A	#N/A	#N/A	#N/A
APRT	#N/A	#N/A	#N/A	#N/A	#N/A	#N/A	#N/A	#N/A	#N/A	#N/A	#N/A
ARHGEF4	#N/A	#N/A	#N/A	#N/A	#N/A	#N/A	#N/A	#N/A	#N/A	#N/A	#N/A
ZFPL1	#N/A	#N/A	#N/A	#N/A	#N/A	#N/A	#N/A	#N/A	#N/A	#N/A	#N/A
CCL28	#N/A	#N/A	#N/A	#N/A	#N/A	#N/A	#N/A	#N/A	#N/A	#N/A	#N/A
CDK5RAP3	#N/A	#N/A	#N/A	#N/A	#N/A	#N/A	#N/A	#N/A	#N/A	#N/A	#N/A
LINC01192	#N/A	#N/A	#N/A	#N/A	#N/A	#N/A	#N/A	#N/A	#N/A	#N/A	#N/A
B3GAT2	#N/A	#N/A	#N/A	#N/A	#N/A	#N/A	#N/A	#N/A	#N/A	#N/A	#N/A
NEK5	#N/A	#N/A	#N/A	#N/A	#N/A	#N/A	#N/A	#N/A	#N/A	#N/A	#N/A
PPP1R3E	#N/A	#N/A	#N/A	#N/A	#N/A	#N/A	#N/A	#N/A	#N/A	#N/A	#N/A
PTPRQ	#N/A	#N/A	#N/A	#N/A	#N/A	#N/A	#N/A	#N/A	#N/A	#N/A	#N/A
UQCRB	#N/A	#N/A	#N/A	#N/A	#N/A	#N/A	#N/A	#N/A	#N/A	#N/A	#N/A
MRPL28	#N/A	#N/A	#N/A	#N/A	#N/A	#N/A	#N/A	#N/A	#N/A	#N/A	#N/A
RPS25	#N/A	#N/A	#N/A	#N/A	#N/A	#N/A	#N/A	#N/A	#N/A	#N/A	#N/A
BANF1	#N/A	#N/A	#N/A	#N/A	#N/A	#N/A	#N/A	#N/A	#N/A	#N/A	#N/A
FASTK	#N/A	#N/A	#N/A	#N/A	#N/A	#N/A	#N/A	#N/A	#N/A	#N/A	#N/A
RPL35A	#N/A	#N/A	#N/A	#N/A	#N/A	#N/A	#N/A	#N/A	#N/A	#N/A	#N/A
TMEM72-AS1	#N/A	#N/A	#N/A	#N/A	#N/A	#N/A	#N/A	#N/A	#N/A	#N/A	#N/A
LINC01470	#N/A	#N/A	#N/A	#N/A	#N/A	#N/A	#N/A	#N/A	#N/A	#N/A	#N/A
RPP30	#N/A	#N/A	#N/A	#N/A	#N/A	#N/A	#N/A	#N/A	#N/A	#N/A	#N/A
LUM	#N/A	#N/A	#N/A	#N/A	#N/A	#N/A	#N/A	#N/A	#N/A	#N/A	#N/A
MMP26	#N/A	#N/A	#N/A	#N/A	#N/A	#N/A	#N/A	#N/A	#N/A	#N/A	#N/A
RASL11A	#N/A	#N/A	#N/A	#N/A	#N/A	#N/A	#N/A	#N/A	#N/A	#N/A	#N/A
GNG11	#N/A	#N/A	#N/A	#N/A	#N/A	#N/A	#N/A	#N/A	#N/A	#N/A	#N/A
ARL3	#N/A	#N/A	#N/A	#N/A	#N/A	#N/A	#N/A	#N/A	#N/A	#N/A	#N/A
CDK15	#N/A	#N/A	#N/A	#N/A	#N/A	#N/A	#N/A	#N/A	#N/A	#N/A	#N/A
CTNNA2	#N/A	#N/A	#N/A	#N/A	#N/A	#N/A	#N/A	#N/A	#N/A	#N/A	#N/A
PAPPA2	#N/A	#N/A	#N/A	#N/A	#N/A	#N/A	#N/A	#N/A	#N/A	#N/A	#N/A
ADCY2	#N/A	#N/A	#N/A	#N/A	#N/A	#N/A	#N/A	#N/A	#N/A	#N/A	#N/A
ZNF33B	#N/A	#N/A	#N/A	#N/A	#N/A	#N/A	#N/A	#N/A	#N/A	#N/A	#N/A
RIMS3	#N/A	#N/A	#N/A	#N/A	#N/A	#N/A	#N/A	#N/A	#N/A	#N/A	#N/A
SERPINB8	#N/A	#N/A	#N/A	#N/A	#N/A	#N/A	#N/A	#N/A	#N/A	#N/A	#N/A
MYL12A	#N/A	#N/A	#N/A	#N/A	#N/A	#N/A	#N/A	#N/A	#N/A	#N/A	#N/A
GAS1	#N/A	#N/A	#N/A	#N/A	#N/A	#N/A	#N/A	#N/A	#N/A	#N/A	#N/A
PIK3IP1	#N/A	#N/A	#N/A	#N/A	#N/A	#N/A	#N/A	#N/A	#N/A	#N/A	#N/A
ATP5PF	#N/A	#N/A	#N/A	#N/A	#N/A	#N/A	#N/A	#N/A	#N/A	#N/A	#N/A
TMEM44-AS1	#N/A	#N/A	#N/A	#N/A	#N/A	#N/A	#N/A	#N/A	#N/A	#N/A	#N/A
RPS8	#N/A	#N/A	#N/A	#N/A	#N/A	#N/A	#N/A	#N/A	#N/A	#N/A	#N/A
FLRT2	#N/A	#N/A	#N/A	#N/A	#N/A	#N/A	#N/A	#N/A	#N/A	#N/A	#N/A
KLHDC8B	#N/A	#N/A	#N/A	#N/A	#N/A	#N/A	#N/A	#N/A	#N/A	#N/A	#N/A
GPN3	#N/A	#N/A	#N/A	#N/A	#N/A	#N/A	#N/A	#N/A	#N/A	#N/A	#N/A
LINC00616	#N/A	#N/A	#N/A	#N/A	#N/A	#N/A	#N/A	#N/A	#N/A	#N/A	#N/A
ANKRD30B	#N/A	#N/A	#N/A	#N/A	#N/A	#N/A	#N/A	#N/A	#N/A	#N/A	#N/A
PPP1R1A	#N/A	#N/A	#N/A	#N/A	#N/A	#N/A	#N/A	#N/A	#N/A	#N/A	#N/A
NDUFAF3	#N/A	#N/A	#N/A	#N/A	#N/A	#N/A	#N/A	#N/A	#N/A	#N/A	#N/A
TSPOAP1	#N/A	#N/A	#N/A	#N/A	#N/A	#N/A	#N/A	#N/A	#N/A	#N/A	#N/A
HSPB6	#N/A	#N/A	#N/A	#N/A	#N/A	#N/A	#N/A	#N/A	#N/A	#N/A	#N/A
CDC34	#N/A	#N/A	#N/A	#N/A	#N/A	#N/A	#N/A	#N/A	#N/A	#N/A	#N/A
TMEM258	#N/A	#N/A	#N/A	#N/A	#N/A	#N/A	#N/A	#N/A	#N/A	#N/A	#N/A
MMP25-AS1	#N/A	#N/A	#N/A	#N/A	#N/A	#N/A	#N/A	#N/A	#N/A	#N/A	#N/A
ZCRB1	#N/A	#N/A	#N/A	#N/A	#N/A	#N/A	#N/A	#N/A	#N/A	#N/A	#N/A
MRPL39	#N/A	#N/A	#N/A	#N/A	#N/A	#N/A	#N/A	#N/A	#N/A	#N/A	#N/A
FAHD2B	#N/A	#N/A	#N/A	#N/A	#N/A	#N/A	#N/A	#N/A	#N/A	#N/A	#N/A
ARNT2	#N/A	#N/A	#N/A	#N/A	#N/A	#N/A	#N/A	#N/A	#N/A	#N/A	#N/A
ANKRD53	#N/A	#N/A	#N/A	#N/A	#N/A	#N/A	#N/A	#N/A	#N/A	#N/A	#N/A
ACTA1	#N/A	#N/A	#N/A	#N/A	#N/A	#N/A	#N/A	#N/A	#N/A	#N/A	#N/A
FTH1	#N/A	#N/A	#N/A	#N/A	#N/A	#N/A	#N/A	#N/A	#N/A	#N/A	#N/A
MCOLN1	#N/A	#N/A	#N/A	#N/A	#N/A	#N/A	#N/A	#N/A	#N/A	#N/A	#N/A
SSR4	#N/A	#N/A	#N/A	#N/A	#N/A	#N/A	#N/A	#N/A	#N/A	#N/A	#N/A
MIR4300HG	#N/A	#N/A	#N/A	#N/A	#N/A	#N/A	#N/A	#N/A	#N/A	#N/A	#N/A
ELOB	#N/A	#N/A	#N/A	#N/A	#N/A	#N/A	#N/A	#N/A	#N/A	#N/A	#N/A
LAMB2	#N/A	#N/A	#N/A	#N/A	#N/A	#N/A	#N/A	#N/A	#N/A	#N/A	#N/A
C11orf71	#N/A	#N/A	#N/A	#N/A	#N/A	#N/A	#N/A	#N/A	#N/A	#N/A	#N/A
VPS28	#N/A	#N/A	#N/A	#N/A	#N/A	#N/A	#N/A	#N/A	#N/A	#N/A	#N/A
TUFM	#N/A	#N/A	#N/A	#N/A	#N/A	#N/A	#N/A	#N/A	#N/A	#N/A	#N/A
TPP1	#N/A	#N/A	#N/A	#N/A	#N/A	#N/A	#N/A	#N/A	#N/A	#N/A	#N/A
LAMTOR2	#N/A	#N/A	#N/A	#N/A	#N/A	#N/A	#N/A	#N/A	#N/A	#N/A	#N/A
KLHL1	#N/A	#N/A	#N/A	#N/A	#N/A	#N/A	#N/A	#N/A	#N/A	#N/A	#N/A
ZNF665	#N/A	#N/A	#N/A	#N/A	#N/A	#N/A	#N/A	#N/A	#N/A	#N/A	#N/A
MIR210HG	#N/A	#N/A	#N/A	#N/A	#N/A	#N/A	#N/A	#N/A	#N/A	#N/A	#N/A
FAM166B	#N/A	#N/A	#N/A	#N/A	#N/A	#N/A	#N/A	#N/A	#N/A	#N/A	#N/A
GPAA1	#N/A	#N/A	#N/A	#N/A	#N/A	#N/A	#N/A	#N/A	#N/A	#N/A	#N/A
ARRDC2	#N/A	#N/A	#N/A	#N/A	#N/A	#N/A	#N/A	#N/A	#N/A	#N/A	#N/A
MICOS13	#N/A	#N/A	#N/A	#N/A	#N/A	#N/A	#N/A	#N/A	#N/A	#N/A	#N/A
GRIN3A	#N/A	#N/A	#N/A	#N/A	#N/A	#N/A	#N/A	#N/A	#N/A	#N/A	#N/A
RPL10	#N/A	#N/A	#N/A	#N/A	#N/A	#N/A	#N/A	#N/A	#N/A	#N/A	#N/A
PFN1	#N/A	#N/A	#N/A	#N/A	#N/A	#N/A	#N/A	#N/A	#N/A	#N/A	#N/A
KSR2	#N/A	#N/A	#N/A	#N/A	#N/A	#N/A	#N/A	#N/A	#N/A	#N/A	#N/A
SLC9B1	#N/A	#N/A	#N/A	#N/A	#N/A	#N/A	#N/A	#N/A	#N/A	#N/A	#N/A
JMJD4	#N/A	#N/A	#N/A	#N/A	#N/A	#N/A	#N/A	#N/A	#N/A	#N/A	#N/A
EEF1A2	#N/A	#N/A	#N/A	#N/A	#N/A	#N/A	#N/A	#N/A	#N/A	#N/A	#N/A
MT1A	#N/A	#N/A	#N/A	#N/A	#N/A	#N/A	#N/A	#N/A	#N/A	#N/A	#N/A
N6AMT1	#N/A	#N/A	#N/A	#N/A	#N/A	#N/A	#N/A	#N/A	#N/A	#N/A	#N/A
TRAPPC2L	#N/A	#N/A	#N/A	#N/A	#N/A	#N/A	#N/A	#N/A	#N/A	#N/A	#N/A
LINC02340	#N/A	#N/A	#N/A	#N/A	#N/A	#N/A	#N/A	#N/A	#N/A	#N/A	#N/A
HLA-F	#N/A	#N/A	#N/A	#N/A	#N/A	#N/A	#N/A	#N/A	#N/A	#N/A	#N/A
CYC1	#N/A	#N/A	#N/A	#N/A	#N/A	#N/A	#N/A	#N/A	#N/A	#N/A	#N/A
PPP1CA	#N/A	#N/A	#N/A	#N/A	#N/A	#N/A	#N/A	#N/A	#N/A	#N/A	#N/A
ARRDC1-AS1	#N/A	#N/A	#N/A	#N/A	#N/A	#N/A	#N/A	#N/A	#N/A	#N/A	#N/A
ACCS	#N/A	#N/A	#N/A	#N/A	#N/A	#N/A	#N/A	#N/A	#N/A	#N/A	#N/A
PPIE	#N/A	#N/A	#N/A	#N/A	#N/A	#N/A	#N/A	#N/A	#N/A	#N/A	#N/A
KIF19	#N/A	#N/A	#N/A	#N/A	#N/A	#N/A	#N/A	#N/A	#N/A	#N/A	#N/A
GOLGA8A	#N/A	#N/A	#N/A	#N/A	#N/A	#N/A	#N/A	#N/A	#N/A	#N/A	#N/A
ADAM33	#N/A	#N/A	#N/A	#N/A	#N/A	#N/A	#N/A	#N/A	#N/A	#N/A	#N/A
MROH2B	#N/A	#N/A	#N/A	#N/A	#N/A	#N/A	#N/A	#N/A	#N/A	#N/A	#N/A
TMEM132D	#N/A	#N/A	#N/A	#N/A	#N/A	#N/A	#N/A	#N/A	#N/A	#N/A	#N/A
MRPS7	#N/A	#N/A	#N/A	#N/A	#N/A	#N/A	#N/A	#N/A	#N/A	#N/A	#N/A
TSSC4	#N/A	#N/A	#N/A	#N/A	#N/A	#N/A	#N/A	#N/A	#N/A	#N/A	#N/A
OOEP	#N/A	#N/A	#N/A	#N/A	#N/A	#N/A	#N/A	#N/A	#N/A	#N/A	#N/A
TMSB4X	#N/A	#N/A	#N/A	#N/A	#N/A	#N/A	#N/A	#N/A	#N/A	#N/A	#N/A
TCEA2	#N/A	#N/A	#N/A	#N/A	#N/A	#N/A	#N/A	#N/A	#N/A	#N/A	#N/A
RARRES2	#N/A	#N/A	#N/A	#N/A	#N/A	#N/A	#N/A	#N/A	#N/A	#N/A	#N/A
FAAH	#N/A	#N/A	#N/A	#N/A	#N/A	#N/A	#N/A	#N/A	#N/A	#N/A	#N/A
RPL13	#N/A	#N/A	#N/A	#N/A	#N/A	#N/A	#N/A	#N/A	#N/A	#N/A	#N/A
NIF3L1	#N/A	#N/A	#N/A	#N/A	#N/A	#N/A	#N/A	#N/A	#N/A	#N/A	#N/A
MED30	#N/A	#N/A	#N/A	#N/A	#N/A	#N/A	#N/A	#N/A	#N/A	#N/A	#N/A
REX1BD	#N/A	#N/A	#N/A	#N/A	#N/A	#N/A	#N/A	#N/A	#N/A	#N/A	#N/A
MHENCR	#N/A	#N/A	#N/A	#N/A	#N/A	#N/A	#N/A	#N/A	#N/A	#N/A	#N/A
HFE	#N/A	#N/A	#N/A	#N/A	#N/A	#N/A	#N/A	#N/A	#N/A	#N/A	#N/A
PRDX3	#N/A	#N/A	#N/A	#N/A	#N/A	#N/A	#N/A	#N/A	#N/A	#N/A	#N/A
SLC9A2	#N/A	#N/A	#N/A	#N/A	#N/A	#N/A	#N/A	#N/A	#N/A	#N/A	#N/A
RPS27	#N/A	#N/A	#N/A	#N/A	#N/A	#N/A	#N/A	#N/A	#N/A	#N/A	#N/A
TMEM37	#N/A	#N/A	#N/A	#N/A	#N/A	#N/A	#N/A	#N/A	#N/A	#N/A	#N/A
MRPL34	#N/A	#N/A	#N/A	#N/A	#N/A	#N/A	#N/A	#N/A	#N/A	#N/A	#N/A
MRPL46	#N/A	#N/A	#N/A	#N/A	#N/A	#N/A	#N/A	#N/A	#N/A	#N/A	#N/A
TMEM14C	#N/A	#N/A	#N/A	#N/A	#N/A	#N/A	#N/A	#N/A	#N/A	#N/A	#N/A
BPGM	#N/A	#N/A	#N/A	#N/A	#N/A	#N/A	#N/A	#N/A	#N/A	#N/A	#N/A
S100A11	#N/A	#N/A	#N/A	#N/A	#N/A	#N/A	#N/A	#N/A	#N/A	#N/A	#N/A
SOX4	#N/A	#N/A	#N/A	#N/A	#N/A	#N/A	#N/A	#N/A	#N/A	#N/A	#N/A
GAPDH	#N/A	#N/A	#N/A	#N/A	#N/A	#N/A	#N/A	#N/A	#N/A	#N/A	#N/A
POLR2L	#N/A	#N/A	#N/A	#N/A	#N/A	#N/A	#N/A	#N/A	#N/A	#N/A	#N/A
SURF1	#N/A	#N/A	#N/A	#N/A	#N/A	#N/A	#N/A	#N/A	#N/A	#N/A	#N/A
ACOXL	#N/A	#N/A	#N/A	#N/A	#N/A	#N/A	#N/A	#N/A	#N/A	#N/A	#N/A
SPESP1	#N/A	#N/A	#N/A	#N/A	#N/A	#N/A	#N/A	#N/A	#N/A	#N/A	#N/A
BAX	#N/A	#N/A	#N/A	#N/A	#N/A	#N/A	#N/A	#N/A	#N/A	#N/A	#N/A
SHKBP1	#N/A	#N/A	#N/A	#N/A	#N/A	#N/A	#N/A	#N/A	#N/A	#N/A	#N/A
DLGAP1-AS1	#N/A	#N/A	#N/A	#N/A	#N/A	#N/A	#N/A	#N/A	#N/A	#N/A	#N/A
ACTB	#N/A	#N/A	#N/A	#N/A	#N/A	#N/A	#N/A	#N/A	#N/A	#N/A	#N/A
FAM13C	#N/A	#N/A	#N/A	#N/A	#N/A	#N/A	#N/A	#N/A	#N/A	#N/A	#N/A
RPL15	#N/A	#N/A	#N/A	#N/A	#N/A	#N/A	#N/A	#N/A	#N/A	#N/A	#N/A
KCNH5	#N/A	#N/A	#N/A	#N/A	#N/A	#N/A	#N/A	#N/A	#N/A	#N/A	#N/A
ADAM22	#N/A	#N/A	#N/A	#N/A	#N/A	#N/A	#N/A	#N/A	#N/A	#N/A	#N/A
HSD17B10	#N/A	#N/A	#N/A	#N/A	#N/A	#N/A	#N/A	#N/A	#N/A	#N/A	#N/A
TIMM13	#N/A	#N/A	#N/A	#N/A	#N/A	#N/A	#N/A	#N/A	#N/A	#N/A	#N/A
CZIB	#N/A	#N/A	#N/A	#N/A	#N/A	#N/A	#N/A	#N/A	#N/A	#N/A	#N/A
STARD4-AS1	#N/A	#N/A	#N/A	#N/A	#N/A	#N/A	#N/A	#N/A	#N/A	#N/A	#N/A
SNHG9	#N/A	#N/A	#N/A	#N/A	#N/A	#N/A	#N/A	#N/A	#N/A	#N/A	#N/A
LINC00222	#N/A	#N/A	#N/A	#N/A	#N/A	#N/A	#N/A	#N/A	#N/A	#N/A	#N/A
NDUFB7	#N/A	#N/A	#N/A	#N/A	#N/A	#N/A	#N/A	#N/A	#N/A	#N/A	#N/A
SLITRK4	#N/A	#N/A	#N/A	#N/A	#N/A	#N/A	#N/A	#N/A	#N/A	#N/A	#N/A
LINC02604	#N/A	#N/A	#N/A	#N/A	#N/A	#N/A	#N/A	#N/A	#N/A	#N/A	#N/A
LRRN1	#N/A	#N/A	#N/A	#N/A	#N/A	#N/A	#N/A	#N/A	#N/A	#N/A	#N/A
HMGCLL1	#N/A	#N/A	#N/A	#N/A	#N/A	#N/A	#N/A	#N/A	#N/A	#N/A	#N/A
PEX5L	#N/A	#N/A	#N/A	#N/A	#N/A	#N/A	#N/A	#N/A	#N/A	#N/A	#N/A
LMOD1	#N/A	#N/A	#N/A	#N/A	#N/A	#N/A	#N/A	#N/A	#N/A	#N/A	#N/A
FRS3	#N/A	#N/A	#N/A	#N/A	#N/A	#N/A	#N/A	#N/A	#N/A	#N/A	#N/A
RWDD2A	#N/A	#N/A	#N/A	#N/A	#N/A	#N/A	#N/A	#N/A	#N/A	#N/A	#N/A
FAM200A	#N/A	#N/A	#N/A	#N/A	#N/A	#N/A	#N/A	#N/A	#N/A	#N/A	#N/A
LINC01414	#N/A	#N/A	#N/A	#N/A	#N/A	#N/A	#N/A	#N/A	#N/A	#N/A	#N/A
RABAC1	#N/A	#N/A	#N/A	#N/A	#N/A	#N/A	#N/A	#N/A	#N/A	#N/A	#N/A
INO80E	#N/A	#N/A	#N/A	#N/A	#N/A	#N/A	#N/A	#N/A	#N/A	#N/A	#N/A
HDAC10	#N/A	#N/A	#N/A	#N/A	#N/A	#N/A	#N/A	#N/A	#N/A	#N/A	#N/A
TUSC1	#N/A	#N/A	#N/A	#N/A	#N/A	#N/A	#N/A	#N/A	#N/A	#N/A	#N/A
POLR2K	#N/A	#N/A	#N/A	#N/A	#N/A	#N/A	#N/A	#N/A	#N/A	#N/A	#N/A
PRCD	#N/A	#N/A	#N/A	#N/A	#N/A	#N/A	#N/A	#N/A	#N/A	#N/A	#N/A
CNPPD1	#N/A	#N/A	#N/A	#N/A	#N/A	#N/A	#N/A	#N/A	#N/A	#N/A	#N/A
NPM3	#N/A	#N/A	#N/A	#N/A	#N/A	#N/A	#N/A	#N/A	#N/A	#N/A	#N/A
CIB1	#N/A	#N/A	#N/A	#N/A	#N/A	#N/A	#N/A	#N/A	#N/A	#N/A	#N/A
ZNF446	#N/A	#N/A	#N/A	#N/A	#N/A	#N/A	#N/A	#N/A	#N/A	#N/A	#N/A
LINC00858	#N/A	#N/A	#N/A	#N/A	#N/A	#N/A	#N/A	#N/A	#N/A	#N/A	#N/A
S100A1	#N/A	#N/A	#N/A	#N/A	#N/A	#N/A	#N/A	#N/A	#N/A	#N/A	#N/A
TUBA1B	#N/A	#N/A	#N/A	#N/A	#N/A	#N/A	#N/A	#N/A	#N/A	#N/A	#N/A
IFI6	#N/A	#N/A	#N/A	#N/A	#N/A	#N/A	#N/A	#N/A	#N/A	#N/A	#N/A
HS3ST4	#N/A	#N/A	#N/A	#N/A	#N/A	#N/A	#N/A	#N/A	#N/A	#N/A	#N/A
FZD7	#N/A	#N/A	#N/A	#N/A	#N/A	#N/A	#N/A	#N/A	#N/A	#N/A	#N/A
CIART	#N/A	#N/A	#N/A	#N/A	#N/A	#N/A	#N/A	#N/A	#N/A	#N/A	#N/A
ST7-AS1	#N/A	#N/A	#N/A	#N/A	#N/A	#N/A	#N/A	#N/A	#N/A	#N/A	#N/A
RNF25	#N/A	#N/A	#N/A	#N/A	#N/A	#N/A	#N/A	#N/A	#N/A	#N/A	#N/A
UBC	#N/A	#N/A	#N/A	#N/A	#N/A	#N/A	#N/A	#N/A	#N/A	#N/A	#N/A
FOS	#N/A	#N/A	#N/A	#N/A	#N/A	#N/A	#N/A	#N/A	#N/A	#N/A	#N/A
NAGPA	#N/A	#N/A	#N/A	#N/A	#N/A	#N/A	#N/A	#N/A	#N/A	#N/A	#N/A
TLL2	#N/A	#N/A	#N/A	#N/A	#N/A	#N/A	#N/A	#N/A	#N/A	#N/A	#N/A
CHAC2	#N/A	#N/A	#N/A	#N/A	#N/A	#N/A	#N/A	#N/A	#N/A	#N/A	#N/A
MYO3A	#N/A	#N/A	#N/A	#N/A	#N/A	#N/A	#N/A	#N/A	#N/A	#N/A	#N/A
RPS11	#N/A	#N/A	#N/A	#N/A	#N/A	#N/A	#N/A	#N/A	#N/A	#N/A	#N/A
NCOA7-AS1	#N/A	#N/A	#N/A	#N/A	#N/A	#N/A	#N/A	#N/A	#N/A	#N/A	#N/A
ADGRE3	#N/A	#N/A	#N/A	#N/A	#N/A	#N/A	#N/A	#N/A	#N/A	#N/A	#N/A
PEX10	#N/A	#N/A	#N/A	#N/A	#N/A	#N/A	#N/A	#N/A	#N/A	#N/A	#N/A
LINC01285	#N/A	#N/A	#N/A	#N/A	#N/A	#N/A	#N/A	#N/A	#N/A	#N/A	#N/A
UQCR10	#N/A	#N/A	#N/A	#N/A	#N/A	#N/A	#N/A	#N/A	#N/A	#N/A	#N/A
CDH4	#N/A	#N/A	#N/A	#N/A	#N/A	#N/A	#N/A	#N/A	#N/A	#N/A	#N/A
CDK2AP2	#N/A	#N/A	#N/A	#N/A	#N/A	#N/A	#N/A	#N/A	#N/A	#N/A	#N/A
NOP10	#N/A	#N/A	#N/A	#N/A	#N/A	#N/A	#N/A	#N/A	#N/A	#N/A	#N/A
FBXO44	#N/A	#N/A	#N/A	#N/A	#N/A	#N/A	#N/A	#N/A	#N/A	#N/A	#N/A
SEC24B-AS1	#N/A	#N/A	#N/A	#N/A	#N/A	#N/A	#N/A	#N/A	#N/A	#N/A	#N/A
NOXRED1	#N/A	#N/A	#N/A	#N/A	#N/A	#N/A	#N/A	#N/A	#N/A	#N/A	#N/A
MAGED2	#N/A	#N/A	#N/A	#N/A	#N/A	#N/A	#N/A	#N/A	#N/A	#N/A	#N/A
VIT	#N/A	#N/A	#N/A	#N/A	#N/A	#N/A	#N/A	#N/A	#N/A	#N/A	#N/A
GMPR2	#N/A	#N/A	#N/A	#N/A	#N/A	#N/A	#N/A	#N/A	#N/A	#N/A	#N/A
SLC45A1	#N/A	#N/A	#N/A	#N/A	#N/A	#N/A	#N/A	#N/A	#N/A	#N/A	#N/A
LMX1B	#N/A	#N/A	#N/A	#N/A	#N/A	#N/A	#N/A	#N/A	#N/A	#N/A	#N/A

## Sheet: uniq_genes_DCM
Adipocyte	Arterial.Endothelial	Capillary.Endothelial	Endothelial	Fibroblast	Lymphatic.Endothelial	Macrophage	Mast	Monocyte.cDC	Neuronal	NK	Pericyte	Smooth.Muscle
SYTL3	INSR	TANC2	NRP1	PDE5A	THSD7A	KLHL13	SPRED1	FCER1A	ARHGAP15	CPQ	RNF144A	SEMA5A
MOB3B	SH3PXD2B	FMNL3	TTC27	PLEKHH2	STAB2	NAV2	PAQR5	KLHL5	IL1RAPL2	PLEK	ANKMY2	GRIN2A
GLCCI1	CLEC2D	PRRG3	EFCAB13	CRPPA	ABI3BP	LINC02798	TRIM24	CLEC4F	FRAS1	SLCO4C1	OPCML	CACNA1D
GLYAT	KCNE3	SEMA6C	LIMS1	C21orf62-AS1	TSPAN18	CSF1R	ENPP3	ELAVL4	CIT	TGFBR1	SLC24A3	CABP1
FAM13A	SLCO2B1	NRP2	MGMT	ITIH5	FLRT2	PID1	PCED1B	HIVEP3	GINS3	MAPKAPK3	CCDC149	OSBPL3
MALRD1	XAF1	AFAP1L1	ADAMTS9-AS2	ESR1	PALD1	TNFAIP2	NEK6	TRAF3IP3	GRIN2B	IGF2R	FRMD4A	CATSPER2
CAT	L3MBTL4	LINC02691	KPNA1	SEZ6L	KLHL3	NCOA4	ADGRE2	ITGAL	ASPA	PRR5	LINC00670	SEPTIN4
ACVR1C	RAPGEF5	IFIT1	BABAM2	CNBD1	SCN3A	SGK1	VWA5A	CROCC2	CDH6	RASSF1	LINC02753	CXXC4-AS1
UPP2	RSAD2	IFI44	ARHGEF12	MYH10	TP63	LPAR6	GATA2	LST1	STK32A	SSBP3	STAC	PRSS23
LINC02391	LAMA3	OAS1	STAU2	MXRA5	SCN11A	DHRS9	EBF2	FCGR2B	SH3PXD2A	TESPA1	ADAM33	CNNM2
DPH6-DT	ZCCHC24	LINC00342	SEMA6A	SMOC2	IGF1	BCAR3	LINC02197	HLA-DRB1	WDR64	LZTFL1	DOK6	PPIP5K1
HIBADH	PRELID2	TLL1	MAP3K3	PLCE1	TSPAN11	GNG7	TGFB1	SLC9A7	GRIK2	LINC01504	C9orf153	CFAP221
LRIG1	SMAD3	PIK3C2B	LAMB1	AK5	TNFRSF11A	SCML2	LIF	JAML	COL3A1	TM7SF3	LINC00278	SVEP1
BTBD8	SSC5D	OAS3	RIMKLB	LRRC17	DNAH14	CD28	HDC	SPNS3	STXBP5L	SLAMF7	PITPNM2	ST6GAL2
ECM2	MX1	INPP5D	FNBP4	COL14A1	KLHL14	STON2	MS4A2	HLA-DPA1	HEATR5B	ITGAM	OLFML2A	TNFSF13B
ACSM5	SLFN12L	PLCB4	TMC7	TTC3	MAP2K6	CALCR	LAT	HLA-DRA	KCNH8	MTHFR	NOSTRIN	MYO3A
ALDH2	DDX60L	PIK3R6	ZMIZ1	SNCAIP	LINC01524	AOAH	NFKBID	GPR39	PRICKLE2	MTMR4	POU6F2	TMEM51-AS1
ENTPD3-AS1	NREP	SH3TC2	KDM3B	FGF14	COL5A2	KCNJ5	TFEB	HLA-DMA	GABRA2	POLH	TGFBR2	DIAPH3
ZC3H6	MX2	CAMKK1	BMX	RYR3	LMO2	ARL5C	RGS10	ITGB2-AS1	RUNX1T1	WDR1	SERPINI1	WDR49
HLF	PER3	CHST15	SYNJ2	MSH2	LINC01558	HGF	GCSAML	SLC29A3	WLS	MLLT6	GALNT14	PTCH1
FAM185A	ANKRD29	TSBP1-AS1	PRKAG2	ASPN	ZNF608	TXNDC16	PEPD	ST6GAL1	LSAMP	SP140L	GFRA1	MFAP3L
NIPSNAP3B	CPNE5	RNF220	UBR2	ABCA3	PECR	KHDRBS2	CTSG	RHOXF1-AS1	TRPV1	MTERF1	OSBPL6	MAP3K7CL
PDE11A	LRRC3B	DMAC2	KLC1	CRISPLD1	ZNF652	EVL	FXYD5	FCN1	LRRC4C	RASSF4	KIAA1217	ZNF630
SCP2	TYMP	PRMT7	RABGEF1	PREX2	IFT122	WWP1	RELB	HLA-DOA	LINC02664	NOP56	DOCK9	EFCAB5
ZNF827	JUP	SNTB1	GOSR2	ARHGEF28	TSEN2	RCBTB2	LINC02801	SLC44A2	ST3GAL6-AS1	TPM4	GRK3	ZMYM1
PRR5L	UBA7	MYO10	ZNF292	MEOX2	PLD5	SLC22A23	XPO1	CLEC4A	AFAP1L2	TASP1	LINC01099	GBP2
LINC02607	PDE4B	EML4	JAM2	KCNMB1	CHST8	HLA-DPB1	NIBAN2	NOL4L	PRICKLE1	TRGC2	NAALAD2	MGAT3
ZBED5-AS1	ADAMTS17	GRPEL2	#N/A	SLC16A9	EPCAM-DT	CIITA	SCGB1A1	SPECC1	MEGF6	GBP1	SWAP70	PLEKHH3
ANGPT1	RPS6KA5	IVNS1ABP	#N/A	TENM4	PTX3	DSCAML1	LYN	CD244	ADAMTSL3	DUSP6	CTNNBIP1	SCN4B
LIN7A	VCAM1	SH3TC2-DT	#N/A	KCNS3	SHLD1	GAS6	ATP6V0A2	CBFA2T3	TFAP2B	TRPM2	ABCG2	CYP46A1
ZNF763	MAN1C1	CAMK2G	#N/A	ANO1	GABPB2	TCF7L2	SLC2A6	IRAK2	SHROOM4	LGR6	GPRC5B	WIPF3
ULK2	IL33	APLNR	#N/A	GLIS1	GRIA1	TBL1X	PKN1	SYCP2L	NPPB	GOLGA8N	ASTN1	CAPRIN2
LVRN	APLF	DNMT3A	#N/A	SDK2	FANCM	MAP1LC3B2	STK39	P2RX1	B4GALT6	LAIR1	LINC01091	CACNA1G
GLIDR	ACE	CTDSPL	#N/A	UACA	FAM111A	CASP1	ARHGAP1	TMEM156	PHF21B	ANKAR	ANKRD36B	REEP1
FREM1	GRIK4	UNC13C	#N/A	KCNIP1	NMNAT2	PDE9A	PPP1R26-AS1	AATBC	NTF3	CD160	MIR99AHG	SERPINI2
ALDH1A1	GTF2IRD2B	NECTIN1	#N/A	LEF1	LRP5L	SETBP1	EPB41L2	SRC	ZFHX4	PLCB2	PLXDC2	C1QTNF2
LEPR	PGAP1	SGIP1	#N/A	AFF3	NAV3	A2M	LMO4	CD1C	GPC6	CD300A	TSHZ2	PDLIM2
RMND5A	GCNT1	PCNX2	#N/A	FMO1	RTN4RL1	PLXDC1	ACTR3	LINC02185	SEMA3D	ACBD5	KCNIP4	FAM66C
HOXB-AS1	HMCN2	FSCN1	#N/A	SLC6A1	FGF13	LINC01374	SH2D3C	SLC25A29	CYP27C1	CLEC12A	SLC6A1-AS1	ENTPD3
ACADL	COL15A1	CLVS1	#N/A	RAVER2	SKP2	IL12RB2	SCN7A	C12orf42	EXOSC10	CHKB	GALNT16	CCDC190
PKNOX2	DMGDH	LOXHD1	#N/A	LINC02233	RFX8	LINC00865	IBTK	PTGER4	IL15	CORO1A	NOTCH2	DMXL2
DNAH9	ZNF710	PLAUR	#N/A	C11orf80	DLGAP1-AS1	ASTN2	RHBDD1	ADGRG5	DAGLA	MSRA	ERGIC1	C5AR1
SESN3	CFAP54	ACOX2	#N/A	EPB41L1	C2orf72	CD200R1	MAP2K2	LGALS2	NID2	LRFN2	TTN	SLC38A11
TCEA3	ST3GAL4	CTTNBP2	#N/A	LDLRAD4	EDEM2	TMEM72-AS1	PTPN7	ADGRE1	SLC5A7	TNIP1	ACACB	RGS16
ZNF844	ALDH5A1	ELN	#N/A	CYS1	HOXB3	EYA2	ARID3B	KCNC3	MTSS1	ZNF197	NTN4	STEAP2
PLPPR4	TMEM233	EPHB1	#N/A	PRRT2	SRGAP3	GFRA2	PDXK	GAPT	NHS	BCL7C	SIPA1L2	TMSB15B-AS1
APMAP	TGFB2	LCP2	#N/A	LINC01250	TBC1D31	PHACTR1	RASAL1	PRAM1	RANBP17	CCT4	GAS7	FBN3
TET1	ODF3B	TSC22D3	#N/A	EPHA3	DHX57	LGMN	LINC02115	SNED1	ZNF804B	TECPR2	MYOF	EHD3
NBPF1	PMEPA1	MMP15	#N/A	GNA14	PYROXD2	VNN1	TRIM17	HLA-DQB2	PEX3	PPP1R18	ABR	LHFPL1
LRRIQ3	ADAMTSL1	LAMA4	#N/A	OSBPL10	SCGB2B2	CCL8	NPAS3	IPCEF1	SRCIN1	NOC3L	FRK	TARID
FMO4	MERTK	REEP2	#N/A	KCNN3	TNFRSF25	ARRDC5	EGFLAM	CD300LF	TFAP2A	OPHN1	CCDC68	C12orf75
NTM	PROM1	SH3BP5	#N/A	MME	ST3GAL5	ATP10A	CLK3	MCOLN2	PCSK2	LINC02384	SEMA5B	OAF
LINC01725	NR4A3	ADAMTS15	#N/A	IL34	FTSJ3	NCK1-DT	GPRIN3	VASH1	RSPO3	SESN2	#N/A	NBPF3
PAAF1	CATSPERB	CD38	#N/A	RGS17	ZNF519	LINC02245	ELK4	DEXI	KCNQ5	TNF	#N/A	XYLB
NMNAT3	BCL2	MBOAT2	#N/A	ADAMTS12	TRIM22	DAB2	SERPINB1	IL1B	EXOC7	ANXA4	#N/A	PIGZ
ITGB3BP	PTPRT	ASAP3	#N/A	CHSY3	BANK1	LINC01839	PLAT	SPOCK3	THSD7B	TOP3A	#N/A	KIFC3
CFAP70	GTF2IRD2	SGSM1	#N/A	ANKRD6	ZC4H2	LTC4S	MYB	CLEC9A	NBPF11	DBT	#N/A	ATP1B2
STAMBPL1	CRTC1	TNS3	#N/A	AZIN2	EFCAB6	HLA-DMB	ZFPM2	MIR3142HG	LRFN5	IMP4	#N/A	EHD4
LYPLAL1	RAMP2-AS1	LPIN1	#N/A	SPRY4-AS1	LINC02615	CD83	ATP6V0A1	NCF1	PKIB	ARPC5L	#N/A	ATP2A3
PAXIP1-AS2	DOCK8	KIT	#N/A	NRG3	PLXNB2	TLR7	DOCK1	LILRB1	TRPC6	CLPTM1	#N/A	SAMD11
ACER2	RGS6	QSOX1	#N/A	CCDC148	TSC22D4	LINC00996	CCDC60	FAM149A	KIAA1549	CIC	#N/A	PAPPA2
GLI3	RAP1GAP2	GABRE	#N/A	LINC01482	SLC7A7	POU2F2	SLC45A3	TSPAN33	MACORIS	CXXC5	#N/A	PODN
LINC00886	TIMM44	ZNF331	#N/A	STARD4-AS1	CCDC125	ARHGAP32	ANKS1B	PTGER3	EEPD1	PRKD2	#N/A	DACH1
MKX	LURAP1L	ADAMTS5	#N/A	GLYATL2	KCTD16	METTL27	SOGA1	LILRA1	TRMT9B	PER2	#N/A	BICC1
AGMO	NPNT	#N/A	#N/A	CCDC7	IRF3	ABCA9	MRC2	CYFIP2	ABCC5	CREB5	#N/A	MGST2
FAM157C	MKRN3	#N/A	#N/A	COPG2	PTCD2	NR1D2	NFYA	KCNQ3	CYTIP	C11orf21	#N/A	GRIP2
CD200	FBLN5	#N/A	#N/A	HAPLN1	EFCAB11	MYLK	TNFRSF14	GPC5	ZFP64	LACTB2	#N/A	BRINP1
CYBRD1	NTNG2	#N/A	#N/A	PDE7B	NT5M	CREBL2	SLFN5	HK2	GHR	YBEY	#N/A	C1orf198
BDNF-AS	KANK2	#N/A	#N/A	TGFB3	ZFYVE27	RASGEF1C	SRFBP1	HLA-DQB1	ITGB5-AS1	TRDC	#N/A	IL1RAPL1
SMIM8	SAT1	#N/A	#N/A	COL16A1	ANGPTL2	ZBTB46	TOX2	CD48	ALDH1A2	IDUA	#N/A	KRBA2
ZMAT1	PRDM16-DT	#N/A	#N/A	MAML3	DSCAM	STPG2	LINC02752	CCDC26	NRXN2	PFN1	#N/A	ATP8B4
TMEM94	SLC45A4	#N/A	#N/A	LRRTM4	ZNF341	SCAMP5	TESC	GLYATL1	LIMD1	HEMK1	#N/A	B3GALNT1
FAM47E	PLXNA4	#N/A	#N/A	C1QTNF7	ETAA1	CD74	ZNF507	#N/A	GPNMB	KLF2	#N/A	LBH
MIR181A2HG	FBN1	#N/A	#N/A	RGS4	ZNF14	PRLR	BRD2	#N/A	FBN2	FGR	#N/A	NPY1R
NHLRC3	#N/A	#N/A	#N/A	PTCH2	HAUS5	TMEM273	CTSC	#N/A	ACVR1	SPATA2L	#N/A	EAF2
LINC02613	#N/A	#N/A	#N/A	GDNF-AS1	ARMC1	ATP2B1-AS1	MTCH1	#N/A	MMP17	MIR646HG	#N/A	BNC2
UNKL	#N/A	#N/A	#N/A	SLF2	SNUPN	AIG1	ANKRD31	#N/A	FGF1	COLEC12	#N/A	TBX20
ARMCX4	#N/A	#N/A	#N/A	LINC01579	LINC02360	CYTH4	APBA1	#N/A	KHDC1	CDHR3	#N/A	ST8SIA1
CCDC171	#N/A	#N/A	#N/A	ZNF385D	#N/A	LINC02712	BMP5	#N/A	COL28A1	RMDN3	#N/A	KCNK6
ALDH1L1-AS2	#N/A	#N/A	#N/A	PRMT2	#N/A	LINC02611	ADCY3	#N/A	SYT14	GEMIN5	#N/A	EPHX2
PRPF40B	#N/A	#N/A	#N/A	BHLHE40-AS1	#N/A	HRH1	STXBP5-AS1	#N/A	RBSN	TBC1D32	#N/A	PTGIS
KLHL22	#N/A	#N/A	#N/A	SYTL2	#N/A	PDE4D	C21orf91	#N/A	PDCD4	LINC02422	#N/A	P2RX3
YIPF4	#N/A	#N/A	#N/A	ANKRD36C	#N/A	FCER2	VASP	#N/A	XYLT1	NOTCH1	#N/A	LINC01592
VPS39	#N/A	#N/A	#N/A	RHOBTB1	#N/A	P2RY13	TLDC2	#N/A	P2RX7	DENND4B	#N/A	NET1
CCDC102B	#N/A	#N/A	#N/A	NRXN3	#N/A	IGSF6	UBLCP1	#N/A	LINC02516	HS6ST1	#N/A	CCND1
ZNF704	#N/A	#N/A	#N/A	ITGB8	#N/A	BLNK	COL4A2	#N/A	HDAC9	BCL2L15	#N/A	#N/A
ARRDC3	#N/A	#N/A	#N/A	MID1	#N/A	FAM177B	NCALD	#N/A	MACROD2	MYL12B	#N/A	#N/A
ALDH7A1	#N/A	#N/A	#N/A	SCUBE2	#N/A	CEACAM21	NTN1	#N/A	CELSR2	IL32	#N/A	#N/A
SPATA9	#N/A	#N/A	#N/A	ITGA2	#N/A	IL21R	PHLDB1	#N/A	MDGA1	EEF1E1	#N/A	#N/A
ZNF618	#N/A	#N/A	#N/A	COLGALT2	#N/A	LINC01357	CDC5L	#N/A	ITGA4	SETD4	#N/A	#N/A
LINC00906	#N/A	#N/A	#N/A	EFCC1	#N/A	IQCK	RAPH1	#N/A	SLC27A5	TMEM175	#N/A	#N/A
HBP1	#N/A	#N/A	#N/A	KCNMB4	#N/A	IGFBP4	RIPOR3	#N/A	DLEU7	#N/A	#N/A	#N/A
GRID2	#N/A	#N/A	#N/A	CRYZ	#N/A	CX3CR1	PTGS2	#N/A	CPNE4	#N/A	#N/A	#N/A
CEP120	#N/A	#N/A	#N/A	ENC1	#N/A	ALS2CL	NAGK	#N/A	PRCP	#N/A	#N/A	#N/A
FAM162A	#N/A	#N/A	#N/A	GLI2	#N/A	HPGDS	TRMU	#N/A	ENPP2	#N/A	#N/A	#N/A
TBC1D19	#N/A	#N/A	#N/A	MMP16	#N/A	ABCA6	TSHZ3	#N/A	LINC01505	#N/A	#N/A	#N/A
MPP7	#N/A	#N/A	#N/A	PRTG	#N/A	TVP23A	RASGRP4	#N/A	FA2H	#N/A	#N/A	#N/A
TATDN3	#N/A	#N/A	#N/A	NR2F2-AS1	#N/A	MEIKIN	PNPLA6	#N/A	LINC02137	#N/A	#N/A	#N/A
LINC00882	#N/A	#N/A	#N/A	KIAA1755	#N/A	SMIM35	SVOPL	#N/A	SAMD12	#N/A	#N/A	#N/A
TRIM55	#N/A	#N/A	#N/A	SCN9A	#N/A	LINC00355	CARMN	#N/A	ARHGEF1	#N/A	#N/A	#N/A
CIR1	#N/A	#N/A	#N/A	BMP6	#N/A	HS3ST2	PDGFRB	#N/A	TTC12	#N/A	#N/A	#N/A
PRRT3-AS1	#N/A	#N/A	#N/A	DUBR	#N/A	MMP2-AS1	YAE1	#N/A	MET	#N/A	#N/A	#N/A
KIF26B	#N/A	#N/A	#N/A	LINC00511	#N/A	S100Z	CNTN4	#N/A	HDAC2-AS2	#N/A	#N/A	#N/A
RBL2	#N/A	#N/A	#N/A	SLC25A45	#N/A	GULP1	ZNF821	#N/A	PHKA1	#N/A	#N/A	#N/A
PROCA1	#N/A	#N/A	#N/A	COL22A1	#N/A	TENT5A	UNC5C	#N/A	NINL	#N/A	#N/A	#N/A
NUMA1	#N/A	#N/A	#N/A	MEST	#N/A	SLC47A1	CD82	#N/A	HAPLN3	#N/A	#N/A	#N/A
CIRBP	#N/A	#N/A	#N/A	SLC4A8	#N/A	CYSLTR1	RHOJ	#N/A	ADAM23	#N/A	#N/A	#N/A
TTC8	#N/A	#N/A	#N/A	CPXM2	#N/A	HLA-DQA1	VEGFB	#N/A	TRPV4	#N/A	#N/A	#N/A
SLC2A10	#N/A	#N/A	#N/A	DDX60	#N/A	PDGFB	RPS6KA1	#N/A	ANO3	#N/A	#N/A	#N/A
ARHGEF37	#N/A	#N/A	#N/A	SAMD9L	#N/A	PNPLA7	EGR3	#N/A	KANK4	#N/A	#N/A	#N/A
BPHL	#N/A	#N/A	#N/A	SULT1A1	#N/A	AASS	MTMR8	#N/A	FRMPD4	#N/A	#N/A	#N/A
FGGY	#N/A	#N/A	#N/A	CD109	#N/A	SOX5	KCTD15	#N/A	MLKL	#N/A	#N/A	#N/A
CA3	#N/A	#N/A	#N/A	RUNX2	#N/A	CD36	#N/A	#N/A	MIR4300HG	#N/A	#N/A	#N/A
DNM1	#N/A	#N/A	#N/A	FAP	#N/A	TBC1D4	#N/A	#N/A	NTRK3	#N/A	#N/A	#N/A
PHGDH	#N/A	#N/A	#N/A	PRRX1	#N/A	DHRS3	#N/A	#N/A	SAMD12-AS1	#N/A	#N/A	#N/A
NME5	#N/A	#N/A	#N/A	MEF2C-AS1	#N/A	#N/A	#N/A	#N/A	HUNK	#N/A	#N/A	#N/A
RPA2	#N/A	#N/A	#N/A	ANKRD36	#N/A	#N/A	#N/A	#N/A	CPE	#N/A	#N/A	#N/A
JMY	#N/A	#N/A	#N/A	ITGA8	#N/A	#N/A	#N/A	#N/A	COBL	#N/A	#N/A	#N/A
ZFPM1	#N/A	#N/A	#N/A	LINC00968	#N/A	#N/A	#N/A	#N/A	OCLN	#N/A	#N/A	#N/A
MN1	#N/A	#N/A	#N/A	DAB2IP	#N/A	#N/A	#N/A	#N/A	HMGA2-AS1	#N/A	#N/A	#N/A
NBPF12	#N/A	#N/A	#N/A	SCARA3	#N/A	#N/A	#N/A	#N/A	SULF1	#N/A	#N/A	#N/A
MLLT3	#N/A	#N/A	#N/A	MATN2	#N/A	#N/A	#N/A	#N/A	PLEKHA6	#N/A	#N/A	#N/A
TSPOAP1	#N/A	#N/A	#N/A	HERC6	#N/A	#N/A	#N/A	#N/A	C12orf4	#N/A	#N/A	#N/A
HNMT	#N/A	#N/A	#N/A	FNDC5	#N/A	#N/A	#N/A	#N/A	KIF4A	#N/A	#N/A	#N/A
GIGYF1	#N/A	#N/A	#N/A	XG	#N/A	#N/A	#N/A	#N/A	RNF165	#N/A	#N/A	#N/A
CD47	#N/A	#N/A	#N/A	LINC00377	#N/A	#N/A	#N/A	#N/A	SH3PXD2A-AS1	#N/A	#N/A	#N/A
GRIN3A	#N/A	#N/A	#N/A	SIPA1L1	#N/A	#N/A	#N/A	#N/A	MDGA2	#N/A	#N/A	#N/A
TBX18	#N/A	#N/A	#N/A	PRKCH	#N/A	#N/A	#N/A	#N/A	MFSD2A	#N/A	#N/A	#N/A
TNFSF10	#N/A	#N/A	#N/A	SMAD9	#N/A	#N/A	#N/A	#N/A	MGAT4C	#N/A	#N/A	#N/A
TRMT1L	#N/A	#N/A	#N/A	GLCE	#N/A	#N/A	#N/A	#N/A	SUSD4	#N/A	#N/A	#N/A
ZNF862	#N/A	#N/A	#N/A	WTIP	#N/A	#N/A	#N/A	#N/A	B4GALNT4	#N/A	#N/A	#N/A
WAC-AS1	#N/A	#N/A	#N/A	LMCD1-AS1	#N/A	#N/A	#N/A	#N/A	HS6ST3	#N/A	#N/A	#N/A
EDIL3	#N/A	#N/A	#N/A	PDLIM7	#N/A	#N/A	#N/A	#N/A	TOX	#N/A	#N/A	#N/A
CSRNP3	#N/A	#N/A	#N/A	PLA2R1	#N/A	#N/A	#N/A	#N/A	BRI3BP	#N/A	#N/A	#N/A
BACE1	#N/A	#N/A	#N/A	GEM	#N/A	#N/A	#N/A	#N/A	DNM3OS	#N/A	#N/A	#N/A
ERMAP	#N/A	#N/A	#N/A	NRG1	#N/A	#N/A	#N/A	#N/A	ATP10B	#N/A	#N/A	#N/A
NSMCE4A	#N/A	#N/A	#N/A	ARHGEF6	#N/A	#N/A	#N/A	#N/A	IFFO1	#N/A	#N/A	#N/A
MARF1	#N/A	#N/A	#N/A	FERMT1	#N/A	#N/A	#N/A	#N/A	BCHE	#N/A	#N/A	#N/A
YPEL3	#N/A	#N/A	#N/A	HAAO	#N/A	#N/A	#N/A	#N/A	CGNL1	#N/A	#N/A	#N/A
ATPSCKMT	#N/A	#N/A	#N/A	MYO1D	#N/A	#N/A	#N/A	#N/A	RNF150	#N/A	#N/A	#N/A
SLC43A2	#N/A	#N/A	#N/A	SHROOM3	#N/A	#N/A	#N/A	#N/A	RAPGEF4	#N/A	#N/A	#N/A
COQ5	#N/A	#N/A	#N/A	ITGA1	#N/A	#N/A	#N/A	#N/A	PCDH20	#N/A	#N/A	#N/A
WASHC3	#N/A	#N/A	#N/A	COL24A1	#N/A	#N/A	#N/A	#N/A	#N/A	#N/A	#N/A	#N/A
HAUS1	#N/A	#N/A	#N/A	GNA14-AS1	#N/A	#N/A	#N/A	#N/A	#N/A	#N/A	#N/A	#N/A
DZIP3	#N/A	#N/A	#N/A	TSPAN5	#N/A	#N/A	#N/A	#N/A	#N/A	#N/A	#N/A	#N/A
LRIG2-DT	#N/A	#N/A	#N/A	RASGRF2	#N/A	#N/A	#N/A	#N/A	#N/A	#N/A	#N/A	#N/A
NLRP1	#N/A	#N/A	#N/A	LRP5	#N/A	#N/A	#N/A	#N/A	#N/A	#N/A	#N/A	#N/A
MIATNB	#N/A	#N/A	#N/A	PGR	#N/A	#N/A	#N/A	#N/A	#N/A	#N/A	#N/A	#N/A
SLC26A7	#N/A	#N/A	#N/A	CCNJL	#N/A	#N/A	#N/A	#N/A	#N/A	#N/A	#N/A	#N/A
FZD4-DT	#N/A	#N/A	#N/A	FNBP1L	#N/A	#N/A	#N/A	#N/A	#N/A	#N/A	#N/A	#N/A
DTX1	#N/A	#N/A	#N/A	ITGBL1	#N/A	#N/A	#N/A	#N/A	#N/A	#N/A	#N/A	#N/A
N4BP2	#N/A	#N/A	#N/A	NFIA-AS2	#N/A	#N/A	#N/A	#N/A	#N/A	#N/A	#N/A	#N/A
NRK	#N/A	#N/A	#N/A	MAP4K3-DT	#N/A	#N/A	#N/A	#N/A	#N/A	#N/A	#N/A	#N/A
KLRD1	#N/A	#N/A	#N/A	PRKAR1B	#N/A	#N/A	#N/A	#N/A	#N/A	#N/A	#N/A	#N/A
C5	#N/A	#N/A	#N/A	NHSL2	#N/A	#N/A	#N/A	#N/A	#N/A	#N/A	#N/A	#N/A
ARHGEF9	#N/A	#N/A	#N/A	SFRP4	#N/A	#N/A	#N/A	#N/A	#N/A	#N/A	#N/A	#N/A
IQSEC3	#N/A	#N/A	#N/A	DGKB	#N/A	#N/A	#N/A	#N/A	#N/A	#N/A	#N/A	#N/A
GALT	#N/A	#N/A	#N/A	COL4A6	#N/A	#N/A	#N/A	#N/A	#N/A	#N/A	#N/A	#N/A
AGL	#N/A	#N/A	#N/A	CDH11	#N/A	#N/A	#N/A	#N/A	#N/A	#N/A	#N/A	#N/A
GANC	#N/A	#N/A	#N/A	THBS4	#N/A	#N/A	#N/A	#N/A	#N/A	#N/A	#N/A	#N/A
BET1	#N/A	#N/A	#N/A	LINC02328	#N/A	#N/A	#N/A	#N/A	#N/A	#N/A	#N/A	#N/A
PHYHD1	#N/A	#N/A	#N/A	GATM	#N/A	#N/A	#N/A	#N/A	#N/A	#N/A	#N/A	#N/A
MGME1	#N/A	#N/A	#N/A	POSTN	#N/A	#N/A	#N/A	#N/A	#N/A	#N/A	#N/A	#N/A
FAXDC2	#N/A	#N/A	#N/A	PLEKHG5	#N/A	#N/A	#N/A	#N/A	#N/A	#N/A	#N/A	#N/A
BTN3A1	#N/A	#N/A	#N/A	DDAH1	#N/A	#N/A	#N/A	#N/A	#N/A	#N/A	#N/A	#N/A
FBXL20	#N/A	#N/A	#N/A	SERTAD4	#N/A	#N/A	#N/A	#N/A	#N/A	#N/A	#N/A	#N/A
INTS6-AS1	#N/A	#N/A	#N/A	PRTFDC1	#N/A	#N/A	#N/A	#N/A	#N/A	#N/A	#N/A	#N/A
SNX15	#N/A	#N/A	#N/A	ACSF2	#N/A	#N/A	#N/A	#N/A	#N/A	#N/A	#N/A	#N/A
ZSWIM5	#N/A	#N/A	#N/A	RAB7B	#N/A	#N/A	#N/A	#N/A	#N/A	#N/A	#N/A	#N/A
FAM13C	#N/A	#N/A	#N/A	LINC01915	#N/A	#N/A	#N/A	#N/A	#N/A	#N/A	#N/A	#N/A
EIF4E3	#N/A	#N/A	#N/A	CPED1	#N/A	#N/A	#N/A	#N/A	#N/A	#N/A	#N/A	#N/A
FLG-AS1	#N/A	#N/A	#N/A	TMEM114	#N/A	#N/A	#N/A	#N/A	#N/A	#N/A	#N/A	#N/A
ZNF365	#N/A	#N/A	#N/A	ADAM19	#N/A	#N/A	#N/A	#N/A	#N/A	#N/A	#N/A	#N/A
COQ8A	#N/A	#N/A	#N/A	COL11A1	#N/A	#N/A	#N/A	#N/A	#N/A	#N/A	#N/A	#N/A
HMGN2	#N/A	#N/A	#N/A	GNG2	#N/A	#N/A	#N/A	#N/A	#N/A	#N/A	#N/A	#N/A
ICA1L	#N/A	#N/A	#N/A	NPFFR2	#N/A	#N/A	#N/A	#N/A	#N/A	#N/A	#N/A	#N/A
ANKRD24	#N/A	#N/A	#N/A	RASGEF1B	#N/A	#N/A	#N/A	#N/A	#N/A	#N/A	#N/A	#N/A
PON3	#N/A	#N/A	#N/A	TARBP1	#N/A	#N/A	#N/A	#N/A	#N/A	#N/A	#N/A	#N/A
STAT4	#N/A	#N/A	#N/A	ARHGAP22	#N/A	#N/A	#N/A	#N/A	#N/A	#N/A	#N/A	#N/A
CARF	#N/A	#N/A	#N/A	UNC5B	#N/A	#N/A	#N/A	#N/A	#N/A	#N/A	#N/A	#N/A
TF	#N/A	#N/A	#N/A	LOXL1	#N/A	#N/A	#N/A	#N/A	#N/A	#N/A	#N/A	#N/A
FAM117B	#N/A	#N/A	#N/A	SYT17	#N/A	#N/A	#N/A	#N/A	#N/A	#N/A	#N/A	#N/A
TTC5	#N/A	#N/A	#N/A	LINC01748	#N/A	#N/A	#N/A	#N/A	#N/A	#N/A	#N/A	#N/A
INO80E	#N/A	#N/A	#N/A	FAM78B	#N/A	#N/A	#N/A	#N/A	#N/A	#N/A	#N/A	#N/A
CDRT4	#N/A	#N/A	#N/A	P2RY1	#N/A	#N/A	#N/A	#N/A	#N/A	#N/A	#N/A	#N/A
SLC40A1	#N/A	#N/A	#N/A	PAPSS1	#N/A	#N/A	#N/A	#N/A	#N/A	#N/A	#N/A	#N/A
PTPN18	#N/A	#N/A	#N/A	WNK2	#N/A	#N/A	#N/A	#N/A	#N/A	#N/A	#N/A	#N/A
RETREG3	#N/A	#N/A	#N/A	PLA2G4C	#N/A	#N/A	#N/A	#N/A	#N/A	#N/A	#N/A	#N/A
PIGP	#N/A	#N/A	#N/A	RELN	#N/A	#N/A	#N/A	#N/A	#N/A	#N/A	#N/A	#N/A
EVC	#N/A	#N/A	#N/A	LOXL4	#N/A	#N/A	#N/A	#N/A	#N/A	#N/A	#N/A	#N/A
NKAIN3	#N/A	#N/A	#N/A	KAT2B	#N/A	#N/A	#N/A	#N/A	#N/A	#N/A	#N/A	#N/A
PEX1	#N/A	#N/A	#N/A	PPFIBP2	#N/A	#N/A	#N/A	#N/A	#N/A	#N/A	#N/A	#N/A
NEMP1	#N/A	#N/A	#N/A	CMKLR1	#N/A	#N/A	#N/A	#N/A	#N/A	#N/A	#N/A	#N/A
PCTP	#N/A	#N/A	#N/A	IL17RD	#N/A	#N/A	#N/A	#N/A	#N/A	#N/A	#N/A	#N/A
SPESP1	#N/A	#N/A	#N/A	FRMD4B	#N/A	#N/A	#N/A	#N/A	#N/A	#N/A	#N/A	#N/A
IFI44L	#N/A	#N/A	#N/A	LSP1	#N/A	#N/A	#N/A	#N/A	#N/A	#N/A	#N/A	#N/A
CCNG2	#N/A	#N/A	#N/A	PPFIBP1	#N/A	#N/A	#N/A	#N/A	#N/A	#N/A	#N/A	#N/A
IL10RB	#N/A	#N/A	#N/A	METTL24	#N/A	#N/A	#N/A	#N/A	#N/A	#N/A	#N/A	#N/A
RGMB	#N/A	#N/A	#N/A	LINC02207	#N/A	#N/A	#N/A	#N/A	#N/A	#N/A	#N/A	#N/A
LRRK2	#N/A	#N/A	#N/A	EDA	#N/A	#N/A	#N/A	#N/A	#N/A	#N/A	#N/A	#N/A
NCAPD3	#N/A	#N/A	#N/A	RGS7BP	#N/A	#N/A	#N/A	#N/A	#N/A	#N/A	#N/A	#N/A
LINC01550	#N/A	#N/A	#N/A	MEOX1	#N/A	#N/A	#N/A	#N/A	#N/A	#N/A	#N/A	#N/A
PRIMPOL	#N/A	#N/A	#N/A	FLI1	#N/A	#N/A	#N/A	#N/A	#N/A	#N/A	#N/A	#N/A
HLTF	#N/A	#N/A	#N/A	PDE8B	#N/A	#N/A	#N/A	#N/A	#N/A	#N/A	#N/A	#N/A
HOGA1	#N/A	#N/A	#N/A	BBOX1-AS1	#N/A	#N/A	#N/A	#N/A	#N/A	#N/A	#N/A	#N/A
SORL1	#N/A	#N/A	#N/A	LINC00632	#N/A	#N/A	#N/A	#N/A	#N/A	#N/A	#N/A	#N/A
ZNF138	#N/A	#N/A	#N/A	ITGA10	#N/A	#N/A	#N/A	#N/A	#N/A	#N/A	#N/A	#N/A
FBLN1	#N/A	#N/A	#N/A	CABLES1	#N/A	#N/A	#N/A	#N/A	#N/A	#N/A	#N/A	#N/A
ZNF397	#N/A	#N/A	#N/A	SEC16B	#N/A	#N/A	#N/A	#N/A	#N/A	#N/A	#N/A	#N/A
GAS1RR	#N/A	#N/A	#N/A	ZSCAN31	#N/A	#N/A	#N/A	#N/A	#N/A	#N/A	#N/A	#N/A
SLC9B1	#N/A	#N/A	#N/A	INHBA	#N/A	#N/A	#N/A	#N/A	#N/A	#N/A	#N/A	#N/A
LINC02853	#N/A	#N/A	#N/A	SLC44A5	#N/A	#N/A	#N/A	#N/A	#N/A	#N/A	#N/A	#N/A
RFTN2	#N/A	#N/A	#N/A	ARHGDIB	#N/A	#N/A	#N/A	#N/A	#N/A	#N/A	#N/A	#N/A
KBTBD3	#N/A	#N/A	#N/A	PTPRF	#N/A	#N/A	#N/A	#N/A	#N/A	#N/A	#N/A	#N/A
LINC01632	#N/A	#N/A	#N/A	SYNE1	#N/A	#N/A	#N/A	#N/A	#N/A	#N/A	#N/A	#N/A
AKAP11	#N/A	#N/A	#N/A	LUM	#N/A	#N/A	#N/A	#N/A	#N/A	#N/A	#N/A	#N/A
POLR3GL	#N/A	#N/A	#N/A	EXOC6	#N/A	#N/A	#N/A	#N/A	#N/A	#N/A	#N/A	#N/A
ALDH6A1	#N/A	#N/A	#N/A	LTBP2	#N/A	#N/A	#N/A	#N/A	#N/A	#N/A	#N/A	#N/A
LNP1	#N/A	#N/A	#N/A	TENM3	#N/A	#N/A	#N/A	#N/A	#N/A	#N/A	#N/A	#N/A
ZNF677	#N/A	#N/A	#N/A	C2CD6	#N/A	#N/A	#N/A	#N/A	#N/A	#N/A	#N/A	#N/A
HMGN1	#N/A	#N/A	#N/A	KALRN	#N/A	#N/A	#N/A	#N/A	#N/A	#N/A	#N/A	#N/A
CCDC59	#N/A	#N/A	#N/A	DCLK2	#N/A	#N/A	#N/A	#N/A	#N/A	#N/A	#N/A	#N/A
CRB1	#N/A	#N/A	#N/A	LUZP2	#N/A	#N/A	#N/A	#N/A	#N/A	#N/A	#N/A	#N/A
EFEMP2	#N/A	#N/A	#N/A	LINC02698	#N/A	#N/A	#N/A	#N/A	#N/A	#N/A	#N/A	#N/A
LINC02511	#N/A	#N/A	#N/A	RGS11	#N/A	#N/A	#N/A	#N/A	#N/A	#N/A	#N/A	#N/A
MSH5	#N/A	#N/A	#N/A	C8orf34	#N/A	#N/A	#N/A	#N/A	#N/A	#N/A	#N/A	#N/A
ZFP14	#N/A	#N/A	#N/A	CCDC80	#N/A	#N/A	#N/A	#N/A	#N/A	#N/A	#N/A	#N/A
CYSLTR2	#N/A	#N/A	#N/A	MAOB	#N/A	#N/A	#N/A	#N/A	#N/A	#N/A	#N/A	#N/A
LINC00467	#N/A	#N/A	#N/A	FNDC1	#N/A	#N/A	#N/A	#N/A	#N/A	#N/A	#N/A	#N/A
ZNF766	#N/A	#N/A	#N/A	NTRK2	#N/A	#N/A	#N/A	#N/A	#N/A	#N/A	#N/A	#N/A
TMEM202-AS1	#N/A	#N/A	#N/A	FRZB	#N/A	#N/A	#N/A	#N/A	#N/A	#N/A	#N/A	#N/A
ARMH1	#N/A	#N/A	#N/A	FAM20A	#N/A	#N/A	#N/A	#N/A	#N/A	#N/A	#N/A	#N/A
EAPP	#N/A	#N/A	#N/A	TPD52	#N/A	#N/A	#N/A	#N/A	#N/A	#N/A	#N/A	#N/A
ZNF717	#N/A	#N/A	#N/A	HMCN1	#N/A	#N/A	#N/A	#N/A	#N/A	#N/A	#N/A	#N/A
CCDC170	#N/A	#N/A	#N/A	KCNMA1	#N/A	#N/A	#N/A	#N/A	#N/A	#N/A	#N/A	#N/A
SEC24B-AS1	#N/A	#N/A	#N/A	DOCK10	#N/A	#N/A	#N/A	#N/A	#N/A	#N/A	#N/A	#N/A
FNTB	#N/A	#N/A	#N/A	TSC22D1	#N/A	#N/A	#N/A	#N/A	#N/A	#N/A	#N/A	#N/A
SPTLC3	#N/A	#N/A	#N/A	CADM1	#N/A	#N/A	#N/A	#N/A	#N/A	#N/A	#N/A	#N/A
CDNF	#N/A	#N/A	#N/A	PPP2R2B	#N/A	#N/A	#N/A	#N/A	#N/A	#N/A	#N/A	#N/A
CCDC142	#N/A	#N/A	#N/A	EDNRA	#N/A	#N/A	#N/A	#N/A	#N/A	#N/A	#N/A	#N/A
TYK2	#N/A	#N/A	#N/A	DPT	#N/A	#N/A	#N/A	#N/A	#N/A	#N/A	#N/A	#N/A
SVIP	#N/A	#N/A	#N/A	LRMDA	#N/A	#N/A	#N/A	#N/A	#N/A	#N/A	#N/A	#N/A
STYXL1	#N/A	#N/A	#N/A	DPYSL3	#N/A	#N/A	#N/A	#N/A	#N/A	#N/A	#N/A	#N/A
LINC02340	#N/A	#N/A	#N/A	HMGCLL1	#N/A	#N/A	#N/A	#N/A	#N/A	#N/A	#N/A	#N/A
CCS	#N/A	#N/A	#N/A	WNT9A	#N/A	#N/A	#N/A	#N/A	#N/A	#N/A	#N/A	#N/A
IFI6	#N/A	#N/A	#N/A	HEPH	#N/A	#N/A	#N/A	#N/A	#N/A	#N/A	#N/A	#N/A
ADAMTS10	#N/A	#N/A	#N/A	PRAG1	#N/A	#N/A	#N/A	#N/A	#N/A	#N/A	#N/A	#N/A
TM7SF2	#N/A	#N/A	#N/A	LRRN2	#N/A	#N/A	#N/A	#N/A	#N/A	#N/A	#N/A	#N/A
COPS7B	#N/A	#N/A	#N/A	CCDC3	#N/A	#N/A	#N/A	#N/A	#N/A	#N/A	#N/A	#N/A
ARHGAP28	#N/A	#N/A	#N/A	P2RY12	#N/A	#N/A	#N/A	#N/A	#N/A	#N/A	#N/A	#N/A
KIZ	#N/A	#N/A	#N/A	PLEKHG1	#N/A	#N/A	#N/A	#N/A	#N/A	#N/A	#N/A	#N/A
BMPER	#N/A	#N/A	#N/A	LDB2	#N/A	#N/A	#N/A	#N/A	#N/A	#N/A	#N/A	#N/A
CISD2	#N/A	#N/A	#N/A	DIO2	#N/A	#N/A	#N/A	#N/A	#N/A	#N/A	#N/A	#N/A
PRR12	#N/A	#N/A	#N/A	ARHGAP31	#N/A	#N/A	#N/A	#N/A	#N/A	#N/A	#N/A	#N/A
LEKR1	#N/A	#N/A	#N/A	P3H2	#N/A	#N/A	#N/A	#N/A	#N/A	#N/A	#N/A	#N/A
NECTIN3-AS1	#N/A	#N/A	#N/A	MPPED2	#N/A	#N/A	#N/A	#N/A	#N/A	#N/A	#N/A	#N/A
EBAG9	#N/A	#N/A	#N/A	ITGA9	#N/A	#N/A	#N/A	#N/A	#N/A	#N/A	#N/A	#N/A
OSGIN2	#N/A	#N/A	#N/A	RIMS1	#N/A	#N/A	#N/A	#N/A	#N/A	#N/A	#N/A	#N/A
WDR17	#N/A	#N/A	#N/A	PELI1	#N/A	#N/A	#N/A	#N/A	#N/A	#N/A	#N/A	#N/A
TMEM37	#N/A	#N/A	#N/A	ADAMTS6	#N/A	#N/A	#N/A	#N/A	#N/A	#N/A	#N/A	#N/A
CLCA4-AS1	#N/A	#N/A	#N/A	AEBP1	#N/A	#N/A	#N/A	#N/A	#N/A	#N/A	#N/A	#N/A
NAPEPLD	#N/A	#N/A	#N/A	SAMD5	#N/A	#N/A	#N/A	#N/A	#N/A	#N/A	#N/A	#N/A
CIDEA	#N/A	#N/A	#N/A	GSE1	#N/A	#N/A	#N/A	#N/A	#N/A	#N/A	#N/A	#N/A
ZNF76	#N/A	#N/A	#N/A	LOXL2	#N/A	#N/A	#N/A	#N/A	#N/A	#N/A	#N/A	#N/A
SEMA6D	#N/A	#N/A	#N/A	HS3ST3A1	#N/A	#N/A	#N/A	#N/A	#N/A	#N/A	#N/A	#N/A
IL16	#N/A	#N/A	#N/A	KLHL4	#N/A	#N/A	#N/A	#N/A	#N/A	#N/A	#N/A	#N/A
TADA3	#N/A	#N/A	#N/A	PI16	#N/A	#N/A	#N/A	#N/A	#N/A	#N/A	#N/A	#N/A
POLD3	#N/A	#N/A	#N/A	LINC02234	#N/A	#N/A	#N/A	#N/A	#N/A	#N/A	#N/A	#N/A
PTN	#N/A	#N/A	#N/A	TGFBI	#N/A	#N/A	#N/A	#N/A	#N/A	#N/A	#N/A	#N/A
ZNF439	#N/A	#N/A	#N/A	ST8SIA4	#N/A	#N/A	#N/A	#N/A	#N/A	#N/A	#N/A	#N/A
PHF7	#N/A	#N/A	#N/A	ARHGAP18	#N/A	#N/A	#N/A	#N/A	#N/A	#N/A	#N/A	#N/A
POT1-AS1	#N/A	#N/A	#N/A	ADAM12	#N/A	#N/A	#N/A	#N/A	#N/A	#N/A	#N/A	#N/A
COG4	#N/A	#N/A	#N/A	CASC15	#N/A	#N/A	#N/A	#N/A	#N/A	#N/A	#N/A	#N/A
ZNF441	#N/A	#N/A	#N/A	COL21A1	#N/A	#N/A	#N/A	#N/A	#N/A	#N/A	#N/A	#N/A
COPZ2	#N/A	#N/A	#N/A	RGL1	#N/A	#N/A	#N/A	#N/A	#N/A	#N/A	#N/A	#N/A
MIR762HG	#N/A	#N/A	#N/A	RGN	#N/A	#N/A	#N/A	#N/A	#N/A	#N/A	#N/A	#N/A
FBXO27	#N/A	#N/A	#N/A	MYOC	#N/A	#N/A	#N/A	#N/A	#N/A	#N/A	#N/A	#N/A
ATP7B	#N/A	#N/A	#N/A	SPTLC2	#N/A	#N/A	#N/A	#N/A	#N/A	#N/A	#N/A	#N/A
SPEF2	#N/A	#N/A	#N/A	LIMCH1	#N/A	#N/A	#N/A	#N/A	#N/A	#N/A	#N/A	#N/A
BCKDHA	#N/A	#N/A	#N/A	RGS5	#N/A	#N/A	#N/A	#N/A	#N/A	#N/A	#N/A	#N/A
CKS1B	#N/A	#N/A	#N/A	SVIL	#N/A	#N/A	#N/A	#N/A	#N/A	#N/A	#N/A	#N/A
IPP	#N/A	#N/A	#N/A	GALNT18	#N/A	#N/A	#N/A	#N/A	#N/A	#N/A	#N/A	#N/A
POC1B-AS1	#N/A	#N/A	#N/A	PKN2-AS1	#N/A	#N/A	#N/A	#N/A	#N/A	#N/A	#N/A	#N/A
SCPEP1	#N/A	#N/A	#N/A	PLEKHA2	#N/A	#N/A	#N/A	#N/A	#N/A	#N/A	#N/A	#N/A
ARSG	#N/A	#N/A	#N/A	EHBP1L1	#N/A	#N/A	#N/A	#N/A	#N/A	#N/A	#N/A	#N/A
ZNF737	#N/A	#N/A	#N/A	LINC01515	#N/A	#N/A	#N/A	#N/A	#N/A	#N/A	#N/A	#N/A
COQ7	#N/A	#N/A	#N/A	COL4A5	#N/A	#N/A	#N/A	#N/A	#N/A	#N/A	#N/A	#N/A
ZNF25	#N/A	#N/A	#N/A	CYP39A1	#N/A	#N/A	#N/A	#N/A	#N/A	#N/A	#N/A	#N/A
SOCS7	#N/A	#N/A	#N/A	HEY1	#N/A	#N/A	#N/A	#N/A	#N/A	#N/A	#N/A	#N/A
ANKRA2	#N/A	#N/A	#N/A	ETV1	#N/A	#N/A	#N/A	#N/A	#N/A	#N/A	#N/A	#N/A
ZNF212	#N/A	#N/A	#N/A	GNAI1	#N/A	#N/A	#N/A	#N/A	#N/A	#N/A	#N/A	#N/A
ZBTB4	#N/A	#N/A	#N/A	VAV3	#N/A	#N/A	#N/A	#N/A	#N/A	#N/A	#N/A	#N/A
TMEM143	#N/A	#N/A	#N/A	RANBP3L	#N/A	#N/A	#N/A	#N/A	#N/A	#N/A	#N/A	#N/A
SLC12A6	#N/A	#N/A	#N/A	PPM1H	#N/A	#N/A	#N/A	#N/A	#N/A	#N/A	#N/A	#N/A
USP30	#N/A	#N/A	#N/A	SEMA3C	#N/A	#N/A	#N/A	#N/A	#N/A	#N/A	#N/A	#N/A
BOC	#N/A	#N/A	#N/A	NIBAN1	#N/A	#N/A	#N/A	#N/A	#N/A	#N/A	#N/A	#N/A
GTF2H2	#N/A	#N/A	#N/A	FMOD	#N/A	#N/A	#N/A	#N/A	#N/A	#N/A	#N/A	#N/A
MYO15B	#N/A	#N/A	#N/A	ENPP1	#N/A	#N/A	#N/A	#N/A	#N/A	#N/A	#N/A	#N/A
RFXAP	#N/A	#N/A	#N/A	EPDR1	#N/A	#N/A	#N/A	#N/A	#N/A	#N/A	#N/A	#N/A
MBD6	#N/A	#N/A	#N/A	LMCD1	#N/A	#N/A	#N/A	#N/A	#N/A	#N/A	#N/A	#N/A
SPATA22	#N/A	#N/A	#N/A	CDH13	#N/A	#N/A	#N/A	#N/A	#N/A	#N/A	#N/A	#N/A
VIPAS39	#N/A	#N/A	#N/A	LINC01340	#N/A	#N/A	#N/A	#N/A	#N/A	#N/A	#N/A	#N/A
SDHAF4	#N/A	#N/A	#N/A	MAP2	#N/A	#N/A	#N/A	#N/A	#N/A	#N/A	#N/A	#N/A
CLCN4	#N/A	#N/A	#N/A	STOX2	#N/A	#N/A	#N/A	#N/A	#N/A	#N/A	#N/A	#N/A
TLL2	#N/A	#N/A	#N/A	VLDLR-AS1	#N/A	#N/A	#N/A	#N/A	#N/A	#N/A	#N/A	#N/A
DUSP18	#N/A	#N/A	#N/A	AQP4-AS1	#N/A	#N/A	#N/A	#N/A	#N/A	#N/A	#N/A	#N/A
ALKBH3	#N/A	#N/A	#N/A	CDK6	#N/A	#N/A	#N/A	#N/A	#N/A	#N/A	#N/A	#N/A
ADGRA2	#N/A	#N/A	#N/A	CHST9	#N/A	#N/A	#N/A	#N/A	#N/A	#N/A	#N/A	#N/A
SLC14A2	#N/A	#N/A	#N/A	CD9	#N/A	#N/A	#N/A	#N/A	#N/A	#N/A	#N/A	#N/A
ZNF471	#N/A	#N/A	#N/A	LINC01239	#N/A	#N/A	#N/A	#N/A	#N/A	#N/A	#N/A	#N/A
ZCRB1	#N/A	#N/A	#N/A	IQGAP2	#N/A	#N/A	#N/A	#N/A	#N/A	#N/A	#N/A	#N/A
GPLD1	#N/A	#N/A	#N/A	ENOX1	#N/A	#N/A	#N/A	#N/A	#N/A	#N/A	#N/A	#N/A
HAS2-AS1	#N/A	#N/A	#N/A	SMAD6	#N/A	#N/A	#N/A	#N/A	#N/A	#N/A	#N/A	#N/A
VPS26B	#N/A	#N/A	#N/A	ROR1	#N/A	#N/A	#N/A	#N/A	#N/A	#N/A	#N/A	#N/A
SETDB2	#N/A	#N/A	#N/A	SERPINE2	#N/A	#N/A	#N/A	#N/A	#N/A	#N/A	#N/A	#N/A
CCDC134	#N/A	#N/A	#N/A	MIR181A1HG	#N/A	#N/A	#N/A	#N/A	#N/A	#N/A	#N/A	#N/A
GLE1	#N/A	#N/A	#N/A	RCSD1	#N/A	#N/A	#N/A	#N/A	#N/A	#N/A	#N/A	#N/A
TRANK1	#N/A	#N/A	#N/A	KCNMB2	#N/A	#N/A	#N/A	#N/A	#N/A	#N/A	#N/A	#N/A
WBP2NL	#N/A	#N/A	#N/A	PDZRN3	#N/A	#N/A	#N/A	#N/A	#N/A	#N/A	#N/A	#N/A
EBF3	#N/A	#N/A	#N/A	LMO7	#N/A	#N/A	#N/A	#N/A	#N/A	#N/A	#N/A	#N/A
CYB561D1	#N/A	#N/A	#N/A	#N/A	#N/A	#N/A	#N/A	#N/A	#N/A	#N/A	#N/A	#N/A
ADAM22	#N/A	#N/A	#N/A	#N/A	#N/A	#N/A	#N/A	#N/A	#N/A	#N/A	#N/A	#N/A
ZNF33B	#N/A	#N/A	#N/A	#N/A	#N/A	#N/A	#N/A	#N/A	#N/A	#N/A	#N/A	#N/A
CYP7B1	#N/A	#N/A	#N/A	#N/A	#N/A	#N/A	#N/A	#N/A	#N/A	#N/A	#N/A	#N/A
SP110	#N/A	#N/A	#N/A	#N/A	#N/A	#N/A	#N/A	#N/A	#N/A	#N/A	#N/A	#N/A
GLT8D2	#N/A	#N/A	#N/A	#N/A	#N/A	#N/A	#N/A	#N/A	#N/A	#N/A	#N/A	#N/A
COQ10A	#N/A	#N/A	#N/A	#N/A	#N/A	#N/A	#N/A	#N/A	#N/A	#N/A	#N/A	#N/A
TEX41	#N/A	#N/A	#N/A	#N/A	#N/A	#N/A	#N/A	#N/A	#N/A	#N/A	#N/A	#N/A
ZNF682	#N/A	#N/A	#N/A	#N/A	#N/A	#N/A	#N/A	#N/A	#N/A	#N/A	#N/A	#N/A
ZNF235	#N/A	#N/A	#N/A	#N/A	#N/A	#N/A	#N/A	#N/A	#N/A	#N/A	#N/A	#N/A
CEP126	#N/A	#N/A	#N/A	#N/A	#N/A	#N/A	#N/A	#N/A	#N/A	#N/A	#N/A	#N/A

## Sheet: uniq_genes_HCM
Adipocyte	Arterial.Endothelial	Capillary.Endothelial	Endocardial	Fibroblast	Lymphatic.Endothelial	Macrophage	Monocyte.cDC	Pericyte	Smooth.Muscle
GLYAT	SLCO2B1	FMNL3	NRIR	LEF1	STAB2	HLA-DPB1	KLHL5	GRID2	SEMA5A
NTM	SH3PXD2B	NRP2	LINC00342	PREX2	SCN11A	RCBTB2	ITGAL	FGF1	GHR
DOK6	GNA14	EML4	EIF2AK2	NRXN3	TSPAN11	SGK1	S100Z	ADAMTS9-AS2	GRIN2A
FAM13A	DDX60L	AFAP1L1	FBLIM1	ZNF365	GABPB2	CD163L1	TCF7L2	LINC00278	C12orf75
CLSTN2	SGSM1	SREBF2	PLXNA4	LINC02233	COL8A1	LPAR6	HIVEP3	PPFIBP2	MYO3A
ECM2	FBLN5	PIK3C2B	PPP1R16B	ARHGEF28	DAB1	PHACTR1	CROCC2	CYP7B1	ADGRL3
KCND2	RAP1GAP2	GRPEL2	NPAS3	TENM4	DNAH14	CIITA	IRAK2	STAC	C5AR1
LINC01376	EPSTI1	SEMA6C	NCALD	AK5	COL5A2	PLEKHG5	IL21R	TRPC6	WDR49
TLL2	L3MBTL4	APCDD1	RAB3C	ZBTB46	SLIT2	CD83	HLA-DMB	PCED1B	PTCH1
GLCCI1	MX2	VEGFC	GDF6	LINC01250	ZC4H2	CCL8	FCN1	LRRC17	LINC00989
PRRX1	TMEM233	CHST15	HELZ2	KCNQ3	SVEP1	NCOA4	CCDC26	SESN3	MAP3K7CL
SLC14A2	SLFN12L	TANC2	ANKRD16	ABCA3	THEM4	HDAC2-AS2	SLC44A2	MAML3	KIFC3
IFI44L	PALD1	PIK3R6	GLIS1	AGMO	CHRM3	PDGFC	TRAF3IP3	LINC01099	CACNA1D
FREM1	PRELID2	KDM6B	NRG1	LINC01579	FAM111A	UGCG	SPNS3	SLC24A3	SERPINI2
LINC00882	SMAD3	LINC02691	ARHGEF3	CRPPA	EFCAB11	KCNJ5	FCER1A	AMPH	CABP1
TMEM37	SCD5	OASL	PAWR	SLC6A1	LINC01558	CASP1	SLC2A6	PPM1E	IRF3
UPP2	OAS3	CLVS1	ZNF385D	SCUBE2	NLRC5	TBL1X	LGALS2	ANKS1B	FAM66C
SETBP1	IFIT1	ZNF251	IGFBP7	ZMAT1	DLGAP1-AS1	PRPSAP1	GCH1	TNK2	RGS16
BCL7C	IFIT3	INSR	LTBP4	UACA	RTN4RL1	LINC00996	CX3CR1	ENPP1	TARID
CCDC102B	GRIK4	NECAB1	EPB41L1	ANKRD10	SP110	STON2	ELAVL4	EEPD1	MMP16
BTBD8	PDE4B	PARP12	TP63	SLC16A9	PLXNB2	ARL5C	IL1B	LAMA3	FAM117B
LEPR	SAMD9L	FXYD6	LENG8	PRRT2	PER3	HLA-DQA1	NOL4L	NCAM2	ANO3
COL14A1	HMCN2	TLL1	PTPRN2	RUNX2	HYDIN	CALCR	SRC	ADARB2	ST6GALNAC5
CSRNP3	KCNE3	GABRE	CTDSPL	GLCE	LINC01091	HLA-DPA1	EYA2	ATP9A	TMEM254-AS1
ZEB1-AS1	OAS1	EEF1D	ANK1	ALDH5A1	SOX13	CD74	CLNK	TMCC3	SLC22A18
FMO2	UNC93B1	ISG20	COL24A1	PDE5A	LINC02615	SMIM35	CLEC4F	KCNT2	CAPRIN2
PARP14	THSD7A	WT1	PKNOX2	NFIA-AS2	GRIA1	HLA-DRB1	LINC02384	PLA2G4A	DACH1
SSPN	HERC5	TYMP	TSHZ2	LINC02408	ZNF608	NAV2	TVP23A	GPRC5B	C8orf34
ABCA8	ZNF710	FSCN1	COL21A1	LINC01748	TET1	ATP10A	ADGRE1	CDH6	ATP2A3
FBXL20	CPNE5	MCAM	DUSP6	SEC14L1	GLI3	LGMN	C12orf42	ANKMY2	ATP1B2
EPHA3	FAM124B	PRR5L	PLXDC1	FAM9B	APAF1	HLA-DMA	HSH2D	ZFP36L1	SPANXA2-OT1
LRRK2	SSC5D	BCL6B	MDGA2	IFNG-AS1	PTX3	SRGAP1	EMCN	SYNE1	ATP6AP1L
LINC01725	STAB1	PRDM1	PCSK5	PDE7B	DCHS1	LINC01374	NDRG2	LINC02147	TBC1D17
KCNIP1	OAS2	ECSIT	C17orf67	RYR3	MGMT	HGF	FAM149A	COL9A1	CNGA1
ZNF704	RPS6KA5	STC2	SV2B	FMO1	JAM3	PRLR	CD1C	COL25A1	DMXL2
HLF	IFIH1	PCNX2	FGF13	MYEF2	LINC01524	PDE9A	LINC00299	GRIN3A	CCDC190
MALRD1	NEURL1B	PLAUR	LINC00924	CHSY3	DSCAM	HLA-DRA	MMP2-AS1	MIR99AHG	ST6GAL2
CDRT4	UBA7	IVNS1ABP	FGF14	BRINP1	CYP27A1	LINC02712	LILRB1	ARID5A	#N/A
NR2F2-AS1	NR4A3	LINC01915	SAMD9	MYH10	RFLNA	CMPK2	CD48	GEM	#N/A
CFAP70	CFAP54	SH3TC2	RPS4Y1	TGFB3	UNC5C	A2M	HLA-DRB5	PPM1H	#N/A
SYTL3	RPS2	TMEM255B	CA8	MYO7A	CEP41	P2RY13	APOBEC3A	KIAA1217	#N/A
CCDC170	INSIG1	RPS9	RBBP9	COL16A1	PKD2	DHRS9	PTGER3	LINC02208	#N/A
IFI6	BCL2	CREB5	LRRC4C	AZIN2	MVB12A	TLR7	#N/A	RCAN2	#N/A
CCDC171	PLVAP	CAMKK1	DHX58	LINC00511	KLHL14	LINC01839	#N/A	PLXDC2	#N/A
MLLT3	NOP53	PDXK	LINC01414	F2R	SLC25A40	HPGDS	#N/A	SDCBP	#N/A
EDIL3	VCAM1	ETV5	LINC00639	COL22A1	MAP2K6	SOX5	#N/A	#N/A	#N/A
NMNAT3	LRRC3B	NREP	B3GNT5	ESR1	LINC02664	HRH1	#N/A	#N/A	#N/A
PDE11A	PMEPA1	SH3BP5	CSGALNACT1	PLCE1	STAT1	ABCA9	#N/A	#N/A	#N/A
ACADL	EFCC1	KIT	KHDRBS2	KCNN3	PLD5	LINC02611	#N/A	#N/A	#N/A
C21orf62-AS1	CRTC1	EPHB1	LINC01497	RIMS1	ZNF776	HLA-DQB1	#N/A	#N/A	#N/A
ZNF519	FAM118A	SHANK2	IGSF21	MEF2C-AS1	DYRK4	MYLK	#N/A	#N/A	#N/A
CLEC2D	ADAMTS17	LURAP1L	MEOX1	EDNRA	PAXIP1-AS2	PDGFB	#N/A	#N/A	#N/A
SLC14A2-AS1	BTN3A1	CTTNBP2	ITIH5	SLC24A2	RHOXF1-AS1	MEIKIN	#N/A	#N/A	#N/A
ADAMTS9-AS1	ADAMTSL1	CALM1	TNS3	SEPTIN6	CACNA1A	ITM2B	#N/A	#N/A	#N/A
RANBP3L	TTC39C	PGF	SCN9A	CMKLR1	SOX4	SLC40A1	#N/A	#N/A	#N/A
LINC00906	MAN1C1	YBX1	LY6E-DT	LDLRAD4	LIPC	GRIA4	#N/A	#N/A	#N/A
ULK2	KANK2	LPIN1	LYPLA2	GLYATL2	SHROOM3	IGFBP4	#N/A	#N/A	#N/A
MPPED2	OPCML	ADGRD1	SERPINE2	CPXM2	LINC01060	IGF1	#N/A	#N/A	#N/A
HMGCLL1	SNTB1	ADAMTS5	PRTG	RANBP17	LINC02360	IFIT2	#N/A	#N/A	#N/A
PREPL	KYNU	CCNJL	PDZRN4	SLC4A8	PCDH17	ARL17B	#N/A	#N/A	#N/A
MEOX2	PROM1	EEF1G	THSD7B	ITGA1	TBC1D31	RNF150	#N/A	#N/A	#N/A
FMO4	MERTK	PRKG1	HCK	C11orf80	HEPH	TENT5A	#N/A	#N/A	#N/A
TRIM22	NTN1	HCLS1	GJC1	FAM107B	#N/A	#N/A	#N/A	#N/A	#N/A
ALDH1L1-AS2	PID1	ADAMTS15	COLEC12	SYT17	#N/A	#N/A	#N/A	#N/A	#N/A
DDX60	ARHGAP28	NETO1	THBS4	ARHGAP22	#N/A	#N/A	#N/A	#N/A	#N/A
SOBP	ITGA8	SH3TC2-DT	SEMA3D	PRKAR1B	#N/A	#N/A	#N/A	#N/A	#N/A
GALNT7	SAT1	COL15A1	NFASC	CD109	#N/A	#N/A	#N/A	#N/A	#N/A
IFI44	LRP1B	SEMA6D	STRIP1	RXRG	#N/A	#N/A	#N/A	#N/A	#N/A
CD200	PDE4D	LINC02197	#N/A	RGS17	#N/A	#N/A	#N/A	#N/A	#N/A
PLEKHH2	WASF3	MICAL2	#N/A	MCF2L2	#N/A	#N/A	#N/A	#N/A	#N/A
ADAM19	ACE	ZNF331	#N/A	NPFFR2	#N/A	#N/A	#N/A	#N/A	#N/A
POSTN	AFF3	#N/A	#N/A	SYTL2	#N/A	#N/A	#N/A	#N/A	#N/A
HOXB-AS1	GAS7	#N/A	#N/A	P3H2	#N/A	#N/A	#N/A	#N/A	#N/A
ADAM22	INHBB	#N/A	#N/A	CLIC6	#N/A	#N/A	#N/A	#N/A	#N/A
ICA1L	PDE1A	#N/A	#N/A	LSP1	#N/A	#N/A	#N/A	#N/A	#N/A
CASC15	PRDM16-DT	#N/A	#N/A	XG	#N/A	#N/A	#N/A	#N/A	#N/A
CYSLTR2	ABI3BP	#N/A	#N/A	KL	#N/A	#N/A	#N/A	#N/A	#N/A
MKX	BICC1	#N/A	#N/A	LRMDA	#N/A	#N/A	#N/A	#N/A	#N/A
HERC6	CSMD1	#N/A	#N/A	ITGA10	#N/A	#N/A	#N/A	#N/A	#N/A
SLC9B1	DKK2	#N/A	#N/A	LINC02328	#N/A	#N/A	#N/A	#N/A	#N/A
DNM3OS	LURAP1	#N/A	#N/A	PLA2G4C	#N/A	#N/A	#N/A	#N/A	#N/A
BDNF-AS	FBN1	#N/A	#N/A	LOXL2	#N/A	#N/A	#N/A	#N/A	#N/A
COLGALT2	IL33	#N/A	#N/A	KCNQ5	#N/A	#N/A	#N/A	#N/A	#N/A
ACSM5	SLC45A4	#N/A	#N/A	TEX41	#N/A	#N/A	#N/A	#N/A	#N/A
KIAA1755	ABCA10	#N/A	#N/A	DYRK2	#N/A	#N/A	#N/A	#N/A	#N/A
STARD4-AS1	NAV3	#N/A	#N/A	NRG3	#N/A	#N/A	#N/A	#N/A	#N/A
ENTPD3-AS1	ENPP2	#N/A	#N/A	UNC5B	#N/A	#N/A	#N/A	#N/A	#N/A
LINC01482	KLHL13	#N/A	#N/A	SIPA1L1	#N/A	#N/A	#N/A	#N/A	#N/A
SWI5	#N/A	#N/A	#N/A	SLC6A1-AS1	#N/A	#N/A	#N/A	#N/A	#N/A
ANGPT1	#N/A	#N/A	#N/A	NHSL2	#N/A	#N/A	#N/A	#N/A	#N/A
SLC44A5	#N/A	#N/A	#N/A	HS3ST3A1	#N/A	#N/A	#N/A	#N/A	#N/A
PTN	#N/A	#N/A	#N/A	LRRTM4	#N/A	#N/A	#N/A	#N/A	#N/A
DPH6-DT	#N/A	#N/A	#N/A	PTCH2	#N/A	#N/A	#N/A	#N/A	#N/A
DSCAML1	#N/A	#N/A	#N/A	ITGB8	#N/A	#N/A	#N/A	#N/A	#N/A
PRKCH	#N/A	#N/A	#N/A	FNDC5	#N/A	#N/A	#N/A	#N/A	#N/A
RPL41	#N/A	#N/A	#N/A	CDH11	#N/A	#N/A	#N/A	#N/A	#N/A
DGKB	#N/A	#N/A	#N/A	TENM3	#N/A	#N/A	#N/A	#N/A	#N/A
LYPLAL1	#N/A	#N/A	#N/A	RASGRF2	#N/A	#N/A	#N/A	#N/A	#N/A
CCDC149	#N/A	#N/A	#N/A	ZSCAN31	#N/A	#N/A	#N/A	#N/A	#N/A
COL4A5	#N/A	#N/A	#N/A	LMCD1-AS1	#N/A	#N/A	#N/A	#N/A	#N/A
LRRIQ3	#N/A	#N/A	#N/A	KCNMB1	#N/A	#N/A	#N/A	#N/A	#N/A
SMOC2	#N/A	#N/A	#N/A	FLI1	#N/A	#N/A	#N/A	#N/A	#N/A
CRB1	#N/A	#N/A	#N/A	RHOBTB1	#N/A	#N/A	#N/A	#N/A	#N/A
LINC01320	#N/A	#N/A	#N/A	LINC02207	#N/A	#N/A	#N/A	#N/A	#N/A
ZNF844	#N/A	#N/A	#N/A	PLA2R1	#N/A	#N/A	#N/A	#N/A	#N/A
PTPRQ	#N/A	#N/A	#N/A	GSE1	#N/A	#N/A	#N/A	#N/A	#N/A
DZIP1	#N/A	#N/A	#N/A	CNTN4	#N/A	#N/A	#N/A	#N/A	#N/A
SEC24B-AS1	#N/A	#N/A	#N/A	MYO1D	#N/A	#N/A	#N/A	#N/A	#N/A
MARCKS	#N/A	#N/A	#N/A	SMAD9	#N/A	#N/A	#N/A	#N/A	#N/A
ERMAP	#N/A	#N/A	#N/A	DUBR	#N/A	#N/A	#N/A	#N/A	#N/A
CHMP5	#N/A	#N/A	#N/A	KALRN	#N/A	#N/A	#N/A	#N/A	#N/A
FAP	#N/A	#N/A	#N/A	FAM78B	#N/A	#N/A	#N/A	#N/A	#N/A
MX1	#N/A	#N/A	#N/A	WNK2	#N/A	#N/A	#N/A	#N/A	#N/A
ENC1	#N/A	#N/A	#N/A	DAB2IP	#N/A	#N/A	#N/A	#N/A	#N/A
STAMBPL1	#N/A	#N/A	#N/A	ADAMTS12	#N/A	#N/A	#N/A	#N/A	#N/A
VPS13B-DT	#N/A	#N/A	#N/A	SFRP4	#N/A	#N/A	#N/A	#N/A	#N/A
SCPEP1	#N/A	#N/A	#N/A	TPD52	#N/A	#N/A	#N/A	#N/A	#N/A
SCN7A	#N/A	#N/A	#N/A	FRZB	#N/A	#N/A	#N/A	#N/A	#N/A
SGIP1	#N/A	#N/A	#N/A	LOXL1	#N/A	#N/A	#N/A	#N/A	#N/A
SLC12A6	#N/A	#N/A	#N/A	MYOC	#N/A	#N/A	#N/A	#N/A	#N/A
NIPSNAP3B	#N/A	#N/A	#N/A	COL12A1	#N/A	#N/A	#N/A	#N/A	#N/A
TNFSF10	#N/A	#N/A	#N/A	LTBP2	#N/A	#N/A	#N/A	#N/A	#N/A
ZSWIM5	#N/A	#N/A	#N/A	ARHGEF6	#N/A	#N/A	#N/A	#N/A	#N/A
SERPINI1	#N/A	#N/A	#N/A	RASGEF1B	#N/A	#N/A	#N/A	#N/A	#N/A
CYP1B1-AS1	#N/A	#N/A	#N/A	HEY1	#N/A	#N/A	#N/A	#N/A	#N/A
ASPA	#N/A	#N/A	#N/A	EXOC6	#N/A	#N/A	#N/A	#N/A	#N/A
WAC-AS1	#N/A	#N/A	#N/A	DIO2	#N/A	#N/A	#N/A	#N/A	#N/A
JUP	#N/A	#N/A	#N/A	LUM	#N/A	#N/A	#N/A	#N/A	#N/A
TNFRSF25	#N/A	#N/A	#N/A	HS3ST3B1	#N/A	#N/A	#N/A	#N/A	#N/A
OSBPL10	#N/A	#N/A	#N/A	EDA	#N/A	#N/A	#N/A	#N/A	#N/A
NRK	#N/A	#N/A	#N/A	RGS5	#N/A	#N/A	#N/A	#N/A	#N/A
KCNS3	#N/A	#N/A	#N/A	FRMD4B	#N/A	#N/A	#N/A	#N/A	#N/A
FLRT2	#N/A	#N/A	#N/A	TRIL	#N/A	#N/A	#N/A	#N/A	#N/A
COG4	#N/A	#N/A	#N/A	GALNT18	#N/A	#N/A	#N/A	#N/A	#N/A
LINC00377	#N/A	#N/A	#N/A	INHBA	#N/A	#N/A	#N/A	#N/A	#N/A
AEBP1	#N/A	#N/A	#N/A	LINC00968	#N/A	#N/A	#N/A	#N/A	#N/A
ZNF571	#N/A	#N/A	#N/A	CDH13	#N/A	#N/A	#N/A	#N/A	#N/A
PRIMPOL	#N/A	#N/A	#N/A	RNASET2	#N/A	#N/A	#N/A	#N/A	#N/A
ASPN	#N/A	#N/A	#N/A	CXCL12	#N/A	#N/A	#N/A	#N/A	#N/A
LINC01422	#N/A	#N/A	#N/A	BMP6	#N/A	#N/A	#N/A	#N/A	#N/A
FRMD1	#N/A	#N/A	#N/A	FAM20A	#N/A	#N/A	#N/A	#N/A	#N/A
PUS10	#N/A	#N/A	#N/A	PARP9	#N/A	#N/A	#N/A	#N/A	#N/A
RGS6	#N/A	#N/A	#N/A	HAPLN1	#N/A	#N/A	#N/A	#N/A	#N/A
MSH5	#N/A	#N/A	#N/A	P2RY1	#N/A	#N/A	#N/A	#N/A	#N/A
C14orf39	#N/A	#N/A	#N/A	DDAH1	#N/A	#N/A	#N/A	#N/A	#N/A
MBOAT1	#N/A	#N/A	#N/A	SERTAD4	#N/A	#N/A	#N/A	#N/A	#N/A
DNM1	#N/A	#N/A	#N/A	PDGFA	#N/A	#N/A	#N/A	#N/A	#N/A
ELMOD2	#N/A	#N/A	#N/A	DOCK10	#N/A	#N/A	#N/A	#N/A	#N/A
SAP30L	#N/A	#N/A	#N/A	LINC01426	#N/A	#N/A	#N/A	#N/A	#N/A
ZDHHC13	#N/A	#N/A	#N/A	PLEKHG1	#N/A	#N/A	#N/A	#N/A	#N/A
XAF1	#N/A	#N/A	#N/A	PPFIBP1	#N/A	#N/A	#N/A	#N/A	#N/A
DLGAP1	#N/A	#N/A	#N/A	PPP2R2B	#N/A	#N/A	#N/A	#N/A	#N/A
SEMA4D	#N/A	#N/A	#N/A	ADIRF	#N/A	#N/A	#N/A	#N/A	#N/A
NKAP	#N/A	#N/A	#N/A	PELI1	#N/A	#N/A	#N/A	#N/A	#N/A
CFAP299	#N/A	#N/A	#N/A	KCNMA1	#N/A	#N/A	#N/A	#N/A	#N/A
NKAIN3	#N/A	#N/A	#N/A	SAMD5	#N/A	#N/A	#N/A	#N/A	#N/A
NDUFC1	#N/A	#N/A	#N/A	IL1RAPL1	#N/A	#N/A	#N/A	#N/A	#N/A
PDGFD	#N/A	#N/A	#N/A	FMOD	#N/A	#N/A	#N/A	#N/A	#N/A
SLC9C1	#N/A	#N/A	#N/A	PREX1	#N/A	#N/A	#N/A	#N/A	#N/A
ANO1	#N/A	#N/A	#N/A	LINC02211	#N/A	#N/A	#N/A	#N/A	#N/A
SULT1C2	#N/A	#N/A	#N/A	CADM2	#N/A	#N/A	#N/A	#N/A	#N/A
IRAK1BP1	#N/A	#N/A	#N/A	CD9	#N/A	#N/A	#N/A	#N/A	#N/A
TSPOAP1	#N/A	#N/A	#N/A	ADAM12	#N/A	#N/A	#N/A	#N/A	#N/A
LINC01594	#N/A	#N/A	#N/A	RUNX1	#N/A	#N/A	#N/A	#N/A	#N/A
CNBD1	#N/A	#N/A	#N/A	CADM1	#N/A	#N/A	#N/A	#N/A	#N/A
LRRC37B	#N/A	#N/A	#N/A	CPED1	#N/A	#N/A	#N/A	#N/A	#N/A
ZNF737	#N/A	#N/A	#N/A	XKR6	#N/A	#N/A	#N/A	#N/A	#N/A
SPESP1	#N/A	#N/A	#N/A	LINC02511	#N/A	#N/A	#N/A	#N/A	#N/A
FZD4-DT	#N/A	#N/A	#N/A	CILP	#N/A	#N/A	#N/A	#N/A	#N/A
PLCB4	#N/A	#N/A	#N/A	GREB1	#N/A	#N/A	#N/A	#N/A	#N/A
CASP10	#N/A	#N/A	#N/A	RGL1	#N/A	#N/A	#N/A	#N/A	#N/A
FAM66D	#N/A	#N/A	#N/A	LINC01515	#N/A	#N/A	#N/A	#N/A	#N/A
NT5E	#N/A	#N/A	#N/A	LINC02234	#N/A	#N/A	#N/A	#N/A	#N/A
PROX1	#N/A	#N/A	#N/A	UBASH3B	#N/A	#N/A	#N/A	#N/A	#N/A
ITGBL1	#N/A	#N/A	#N/A	BBOX1-AS1	#N/A	#N/A	#N/A	#N/A	#N/A
NDUFA8	#N/A	#N/A	#N/A	PTPRT	#N/A	#N/A	#N/A	#N/A	#N/A
HINT3	#N/A	#N/A	#N/A	KLHL4	#N/A	#N/A	#N/A	#N/A	#N/A
ZSCAN25	#N/A	#N/A	#N/A	PLEKHA2	#N/A	#N/A	#N/A	#N/A	#N/A
DHFR2	#N/A	#N/A	#N/A	NCAM1	#N/A	#N/A	#N/A	#N/A	#N/A
NOTCH3	#N/A	#N/A	#N/A	PRAG1	#N/A	#N/A	#N/A	#N/A	#N/A
SEZ6L	#N/A	#N/A	#N/A	COL4A6	#N/A	#N/A	#N/A	#N/A	#N/A
RGP1	#N/A	#N/A	#N/A	TGFBI	#N/A	#N/A	#N/A	#N/A	#N/A
NEO1	#N/A	#N/A	#N/A	MACROD2	#N/A	#N/A	#N/A	#N/A	#N/A
HMGN5	#N/A	#N/A	#N/A	ARHGAP18	#N/A	#N/A	#N/A	#N/A	#N/A
BHLHE41	#N/A	#N/A	#N/A	IQGAP2	#N/A	#N/A	#N/A	#N/A	#N/A
RPP30	#N/A	#N/A	#N/A	B4GALNT3	#N/A	#N/A	#N/A	#N/A	#N/A
XKR4	#N/A	#N/A	#N/A	NIBAN1	#N/A	#N/A	#N/A	#N/A	#N/A
ADAMTS6	#N/A	#N/A	#N/A	FHL2	#N/A	#N/A	#N/A	#N/A	#N/A
LINC02580	#N/A	#N/A	#N/A	GFOD1	#N/A	#N/A	#N/A	#N/A	#N/A
ZNF763	#N/A	#N/A	#N/A	TSC22D1	#N/A	#N/A	#N/A	#N/A	#N/A
ZBTB44-DT	#N/A	#N/A	#N/A	ARHGAP31	#N/A	#N/A	#N/A	#N/A	#N/A
NIFK-AS1	#N/A	#N/A	#N/A	LINC01239	#N/A	#N/A	#N/A	#N/A	#N/A
CCDC134	#N/A	#N/A	#N/A	ST8SIA4	#N/A	#N/A	#N/A	#N/A	#N/A
TSNARE1	#N/A	#N/A	#N/A	FNDC1	#N/A	#N/A	#N/A	#N/A	#N/A
NME5	#N/A	#N/A	#N/A	ITGA9	#N/A	#N/A	#N/A	#N/A	#N/A
LINC02482	#N/A	#N/A	#N/A	LMO7	#N/A	#N/A	#N/A	#N/A	#N/A
SNCAIP	#N/A	#N/A	#N/A	NCKAP5	#N/A	#N/A	#N/A	#N/A	#N/A
WASHC3	#N/A	#N/A	#N/A	ST6GAL1	#N/A	#N/A	#N/A	#N/A	#N/A
GOLGA8O	#N/A	#N/A	#N/A	NUDT4	#N/A	#N/A	#N/A	#N/A	#N/A
ADGRA2	#N/A	#N/A	#N/A	LBH	#N/A	#N/A	#N/A	#N/A	#N/A
TRERF1	#N/A	#N/A	#N/A	CDK6	#N/A	#N/A	#N/A	#N/A	#N/A
LEKR1	#N/A	#N/A	#N/A	LINC01340	#N/A	#N/A	#N/A	#N/A	#N/A
SEC16B	#N/A	#N/A	#N/A	IFI27	#N/A	#N/A	#N/A	#N/A	#N/A
TIGD7	#N/A	#N/A	#N/A	TNC	#N/A	#N/A	#N/A	#N/A	#N/A
GFRA1	#N/A	#N/A	#N/A	RGN	#N/A	#N/A	#N/A	#N/A	#N/A
FRK	#N/A	#N/A	#N/A	PALLD	#N/A	#N/A	#N/A	#N/A	#N/A
RNF144A	#N/A	#N/A	#N/A	PLCG2	#N/A	#N/A	#N/A	#N/A	#N/A
RGS7BP	#N/A	#N/A	#N/A	RCSD1	#N/A	#N/A	#N/A	#N/A	#N/A
ZNF583	#N/A	#N/A	#N/A	#N/A	#N/A	#N/A	#N/A	#N/A	#N/A
SP4	#N/A	#N/A	#N/A	#N/A	#N/A	#N/A	#N/A	#N/A	#N/A
ZCRB1	#N/A	#N/A	#N/A	#N/A	#N/A	#N/A	#N/A	#N/A	#N/A
CTSZ	#N/A	#N/A	#N/A	#N/A	#N/A	#N/A	#N/A	#N/A	#N/A
DPT	#N/A	#N/A	#N/A	#N/A	#N/A	#N/A	#N/A	#N/A	#N/A
ZBED5-AS1	#N/A	#N/A	#N/A	#N/A	#N/A	#N/A	#N/A	#N/A	#N/A
LINC02789	#N/A	#N/A	#N/A	#N/A	#N/A	#N/A	#N/A	#N/A	#N/A
TMEM202-AS1	#N/A	#N/A	#N/A	#N/A	#N/A	#N/A	#N/A	#N/A	#N/A
ARHGAP25	#N/A	#N/A	#N/A	#N/A	#N/A	#N/A	#N/A	#N/A	#N/A
LINC02175	#N/A	#N/A	#N/A	#N/A	#N/A	#N/A	#N/A	#N/A	#N/A
MIR181A2HG	#N/A	#N/A	#N/A	#N/A	#N/A	#N/A	#N/A	#N/A	#N/A
FAM13C	#N/A	#N/A	#N/A	#N/A	#N/A	#N/A	#N/A	#N/A	#N/A
ZNF226	#N/A	#N/A	#N/A	#N/A	#N/A	#N/A	#N/A	#N/A	#N/A
TSBP1-AS1	#N/A	#N/A	#N/A	#N/A	#N/A	#N/A	#N/A	#N/A	#N/A
SURF1	#N/A	#N/A	#N/A	#N/A	#N/A	#N/A	#N/A	#N/A	#N/A
THSD1	#N/A	#N/A	#N/A	#N/A	#N/A	#N/A	#N/A	#N/A	#N/A
LINC01550	#N/A	#N/A	#N/A	#N/A	#N/A	#N/A	#N/A	#N/A	#N/A
HAUS1	#N/A	#N/A	#N/A	#N/A	#N/A	#N/A	#N/A	#N/A	#N/A
SVIP	#N/A	#N/A	#N/A	#N/A	#N/A	#N/A	#N/A	#N/A	#N/A
CTSO	#N/A	#N/A	#N/A	#N/A	#N/A	#N/A	#N/A	#N/A	#N/A
XIRP2	#N/A	#N/A	#N/A	#N/A	#N/A	#N/A	#N/A	#N/A	#N/A
LINC02340	#N/A	#N/A	#N/A	#N/A	#N/A	#N/A	#N/A	#N/A	#N/A
GALNT16	#N/A	#N/A	#N/A	#N/A	#N/A	#N/A	#N/A	#N/A	#N/A
ZCWPW1	#N/A	#N/A	#N/A	#N/A	#N/A	#N/A	#N/A	#N/A	#N/A
POU2F2	#N/A	#N/A	#N/A	#N/A	#N/A	#N/A	#N/A	#N/A	#N/A
ZNF33B	#N/A	#N/A	#N/A	#N/A	#N/A	#N/A	#N/A	#N/A	#N/A
TTTY9B	#N/A	#N/A	#N/A	#N/A	#N/A	#N/A	#N/A	#N/A	#N/A
YPEL3	#N/A	#N/A	#N/A	#N/A	#N/A	#N/A	#N/A	#N/A	#N/A
MBOAT2	#N/A	#N/A	#N/A	#N/A	#N/A	#N/A	#N/A	#N/A	#N/A
POLR3GL	#N/A	#N/A	#N/A	#N/A	#N/A	#N/A	#N/A	#N/A	#N/A
TMEM72-AS1	#N/A	#N/A	#N/A	#N/A	#N/A	#N/A	#N/A	#N/A	#N/A
ANKRD29	#N/A	#N/A	#N/A	#N/A	#N/A	#N/A	#N/A	#N/A	#N/A
BOC	#N/A	#N/A	#N/A	#N/A	#N/A	#N/A	#N/A	#N/A	#N/A
SLC2A10	#N/A	#N/A	#N/A	#N/A	#N/A	#N/A	#N/A	#N/A	#N/A
RSAD2	#N/A	#N/A	#N/A	#N/A	#N/A	#N/A	#N/A	#N/A	#N/A
PGR	#N/A	#N/A	#N/A	#N/A	#N/A	#N/A	#N/A	#N/A	#N/A
PLEKHF1	#N/A	#N/A	#N/A	#N/A	#N/A	#N/A	#N/A	#N/A	#N/A
SNX18	#N/A	#N/A	#N/A	#N/A	#N/A	#N/A	#N/A	#N/A	#N/A
JAM2	#N/A	#N/A	#N/A	#N/A	#N/A	#N/A	#N/A	#N/A	#N/A
TRIM62	#N/A	#N/A	#N/A	#N/A	#N/A	#N/A	#N/A	#N/A	#N/A
CRISPLD1	#N/A	#N/A	#N/A	#N/A	#N/A	#N/A	#N/A	#N/A	#N/A
SYCP2L	#N/A	#N/A	#N/A	#N/A	#N/A	#N/A	#N/A	#N/A	#N/A
WEE2-AS1	#N/A	#N/A	#N/A	#N/A	#N/A	#N/A	#N/A	#N/A	#N/A
RPS14	#N/A	#N/A	#N/A	#N/A	#N/A	#N/A	#N/A	#N/A	#N/A
PSMB9	#N/A	#N/A	#N/A	#N/A	#N/A	#N/A	#N/A	#N/A	#N/A
CYS1	#N/A	#N/A	#N/A	#N/A	#N/A	#N/A	#N/A	#N/A	#N/A
MXRA5	#N/A	#N/A	#N/A	#N/A	#N/A	#N/A	#N/A	#N/A	#N/A
ARHGDIB	#N/A	#N/A	#N/A	#N/A	#N/A	#N/A	#N/A	#N/A	#N/A
FAM156A	#N/A	#N/A	#N/A	#N/A	#N/A	#N/A	#N/A	#N/A	#N/A
BOD1	#N/A	#N/A	#N/A	#N/A	#N/A	#N/A	#N/A	#N/A	#N/A

## Sheet: uniq_genes_ICM
Adipocyte	Arterial.Endothelial	Capillary.Endothelial	Endocardial	Fibroblast	Lymphatic.Endothelial	Macrophage	Monocyte.cDC	Neuronal	Pericyte	Venous.Endothelial	Ventricular.Cardiomycoyte
PDE11A	INSR	EHD4	SGIP1	RYR3	STAB2	ITPR2	UGCG	PKN2-AS1	LINC02664	CRTAC1	CCDC168
VLDLR-AS1	RAPGEF5	AFAP1L1	KALRN	CRISPLD1	MRTFB	NAV2	NCALD	PAG1	ANKS1B	SPSB1	TMC6
CCDC102B	SH3PXD2B	FMNL3	CCDC171	NRXN3	MAP2K6	SGK1	HIVEP3	ARHGAP10	MCU	LINC02211	HMGN1
SETBP1	SRGAP1	TANC2	PVT1	SEZ6L	ITGA6	EPDR1	DMTN	GHR	XIRP2	HCK	LINC00670
EDIL3	ARGLU1	JARID2	FBLIM1	SNCAIP	COL8A1	TBL1X	TSPAN9	SUSD1	TNNT2	RPL10A	TPM3
GLYAT	ANKRD36	SFMBT2	DDAH1	CNBD1	XKR6	CIITA	AKAP12	PCSK2	DGKZ	RAB3C	PTMA
EBF2	ZNF710	DOCK6	FRMD4A	COPG2	NLRC5	DSCAML1	CD74	EMC10	BNC2	KIF21B	TNNT1
CSRNP3	TMEM233	ADAMTSL1	LAMB1	MCF2L	SPANXA2-OT1	CD83	RHOXF1-AS1	CA3	STARD9	PHF23	FADS3
NTM	TC2N	ARHGEF7	PDZRN4	RGS5	GABPB2	HLA-DPB1	ITGAL	NMD3	TMEM200A	GPM6A	LIMA1
MEOX2	SEMA3A	VEGFC	PAWR	CHSY3	MGMT	LINC01374	SPNS3	PLCB2	COL12A1	DHH	CLTCL1
LINC02391	EML4	RAI14	PHF10	EDNRA	PKD2	LGMN	RELB	NSUN6	MYH11	KIF7	C5AR1
NBPF19	SNTB1	CAMSAP1	PLCB4	MYH10	EBF3	NLRP1	C12orf42	FOXP2	NDE1	AXL	MDFIC
ANGPT1	EPHB1	IQCA1	PREX2	PRRT2	SOX13	LINC01645	HLA-DMB	KCNIP4	STAC	RCSD1	LINC01411
TRPM2	TNS3	SREBF2	NPAS3	ZNF365	FAM111A	A2M	HLA-DRB5	PCED1B	KHDRBS3	PRKCZ	MED12L
NR2F2-AS1	OSBPL10	ERGIC1	TRAF3	SLC6A1	FYB1	CALCR	ETS1	DIAPH3	LTBP1	QRFPR	TSPAN32
GLCCI1	PCSK5	LOXHD1	SH3RF1	ADAMTS12	ZEB1-AS1	ASTN2	PXDN	DAGLA	FAM81A	GRIN2B	DNAAF3
ABI3BP	ZNF521	BRD9	SERPINE1	CRPPA	DDX60	HDAC2-AS2	SRC	CAMK1D	TNFRSF14	#N/A	TTLL7
CYSLTR2	MT-CO2	XAF1	TTC3	ABCA3	ALDH7A1	PER3	HEYL	RPH3AL	FAM171A1	#N/A	ANXA2
PRKCH	KCNE3	TMEM255B	AEBP1	TGFB3	CENPP	PDGFC	RORA	MEIS2	COL25A1	#N/A	ZFP36L1
PARP14	CFAP54	VAV2	TMC7	RAD51B	TRERF1	IQCN	KIRREL1	KEL	PPM1E	#N/A	PPP2R2B
FREM1	RBM25	JAM3	UNC5C	LINC00882	SCARA3	RHOH	SNED1	GRID2	SGCD	#N/A	CREB5
FAM118A	NHSL2	FAM163A	PKNOX2	CDRT4	FAM66D	EPB41L4A	JAML	SLC27A1	PRR12	#N/A	COL13A1
PLEKHG5	ZBTB7C	TNFAIP3	TEAD2	UACA	PCDH17	RHOJ	PBX1	ROBO2	GRM8	#N/A	YWHAB
CCDC170	PID1	GALNT1	PLCG2	AK5	CSF1R	DENND2A	ATP9A	MYH7B	LIMCH1	#N/A	ANKRD1
UPP2	MEG3	CLVS1	SPECC1	KCNN3	P2RX7	ABCA9	LINC02712	GINS3	PLA2G4A	#N/A	GRIA3
FAM13A	PRELID2	RASA3	LTBP4	ARHGEF9	PDGFB	IGFBP4	ZBTB46-AS1	LRFN5	CNNM2	#N/A	CNTN4
EPHA3	CABLES1	OAS3	CELSR1	MID1	PLD5	CCDC26	ADAMTSL3	ZNF235	AMPH	#N/A	GADD45G
SYTL3	COLEC12	SSC5D	TP53BP1	LDLRAD4	NEO1	ARL5C	IQCK	PHF1	FGD5	#N/A	LINC02755
RANBP3L	NR4A3	PIK3R6	SAMSN1	NOTCH3	ZNF14	TSPAN18	FCN1	CMIP	KIAA1671	#N/A	VSNL1
KCND2	SLCO2B1	TMEM163	LINC02160	ANKRD6	GSAP	SLC22A23	EFNB2	CARM1	SLC26A11	#N/A	ABCG2
MEF2C-AS1	ITPR1	STC2	KCNS3	LINC01482	THEMIS	EBF1	SPARC	NTRK3	SORBS1	#N/A	FARP1
LINC02789	IGF1	FSCN1	GLIS1	GSE1	SNUPN	HSPG2	ADGRB3	SLCO3A1	PPIP5K1	#N/A	HLA-DMA
SLC14A2	LRP1	LRP6	ZNF385D	THBS4	GRIA1	NINL	SAMD3	FCGR2A	CFH	#N/A	GSN
RGL1	COL24A1	NOM1	NAV1	NBPF14	GPC5	FCER2	DOCK9	RASSF3	GALNT16	#N/A	#N/A
COL14A1	GNA14	MMP25-AS1	CCDC93	COL16A1	TTI1	TIMP3	HLA-DRA	FCGR2B	THBS1	#N/A	#N/A
CD163L1	COL6A3	PIEZO2	BCAR1	ZMAT1	TET1	COL4A1	TMEM156	RASA4B	ZSWIM5	#N/A	#N/A
MN1	NID1	PLAUR	SV2B	C11orf80	LINC02328	HS3ST2	MMP2-AS1	GATA4	LINC00989	#N/A	#N/A
DOK6	TFPI	VASP	KHDRBS2	ITGA1	DHRS3	GNAS	NXN	ARFGEF2	ABLIM3	#N/A	#N/A
ZNF780B	NR4A2	SPTLC2	LRRC1	CYS1	COL15A1	TNXB	LDB3	RAB38	CDS2	#N/A	#N/A
LINC01376	STAB1	CLPTM1L	HYI	PDE5A	TNFRSF1B	TVP23A	TESC	LIMD1	AGPAT4	#N/A	#N/A
SYK	LTBP2	NCOR2	KRBA2	PTCH2	#N/A	ZEB1	COL6A1	MYOM3	PLPPR4	#N/A	#N/A
LINC02511	FAM124B	RNF220	ARHGEF3	TPM2	#N/A	TEK	PRICKLE2	LONRF2	PXDC1	#N/A	#N/A
CLSTN2	INPP5D	NOL4L	ALDH18A1	PLCE1	#N/A	LINC00996	ABCB1	ROR2	ENPP1	#N/A	#N/A
ENC1	SH2B3	OSBPL2	CALD1	SDK2	#N/A	KIAA1217	RASIP1	CLASRP	PTPRN2	#N/A	#N/A
ZNF827	CCDC80	ZNF251	LINC00639	IL1RAPL2	#N/A	SMIM35	IL21R	FGF1	OTOGL	#N/A	#N/A
ESR1	KIT	GNA12	PDZD2	BOC	#N/A	DACH1	FBXL7	CHST11	PAK4	#N/A	#N/A
DNM1	SLC9A9	CDK11B	FRMPD4	WTIP	#N/A	GPRC5B	PLSCR4	HUNK	TNK2	#N/A	#N/A
PDE4B	FBLN5	LEF1	SLC4A4	SYTL2	#N/A	ADAMTS9-AS2	PARD3	KCNQ1OT1	ABCC1	#N/A	#N/A
SEC24B-AS1	ELN	NRG3	STON2	CSAD	#N/A	PLA2G7	ARHGAP23	RBSN	ZNF69	#N/A	#N/A
MBP	ABCA10	BCL6B	ADAM8	ALDH5A1	#N/A	SLC24A3	PLPP1	VPS45	GPR176	#N/A	#N/A
TNFRSF25	FBLN1	APLNR	FBLN2	ITGA8	#N/A	PDGFD	DIPK2B	TTN	ITGA10	#N/A	#N/A
PLXDC2	NOX4	NDST1	COBLL1	RUNX2	#N/A	ATF3	FRAS1	PATL2	ARHGEF10L	#N/A	#N/A
SMOC2	BCL2	MIR4435-2HG	MARK2	KIAA1549L	#N/A	ABLIM1	FRMD6	STARD8	ITGA5	#N/A	#N/A
DGKB	SMAD3	TLL1	DNMT1	SPRY4-AS1	#N/A	ROBO4	SPARCL1	MYO15B	ADGRL3	#N/A	#N/A
TEX41	MT-ND5	PPP1R16B	LINC02580	LRMDA	#N/A	TEX14	DANT2	CIT	ID4	#N/A	#N/A
ADAM22	USP36	CD38	PILRA	LRRC17	#N/A	DLC1	SOX10	VANGL1	ARHGEF26	#N/A	#N/A
KCNIP1	NFIC	PLK2	CLEC1A	LMCD1-AS1	#N/A	PTPN14	PRICKLE1	PTPRQ	CDH19	#N/A	#N/A
ATP8B4	CATSPERB	DPEP2	CD96	ZC4H2	#N/A	SPTBN1	ZNF423	NID2	ATP10A	#N/A	#N/A
SPINK9	SCN8A	ANKRD36B	CACHD1	ADAMTS14	#N/A	COL4A2	GNG7	FLNB	CLMP	#N/A	#N/A
HLA-DRB1	CPNE5	LINC00342	RNF152	COL22A1	#N/A	WWTR1	ARAP3	ODF2L	NBPF10	#N/A	#N/A
TRIM22	PDE4D	MAMLD1	CBY3	SCARF2	#N/A	CCDC85A	HMCN1	RANBP17	FAT3	#N/A	#N/A
TLL2	ANTXR1	PIK3C2B	CXCL2	CMKLR1	#N/A	CNKSR3	IL1B	SPSB4	NFIX	#N/A	#N/A
PTN	KIAA1755	ZNF160	CARMN	MYO1E	#N/A	BACH2	DHRS9	TMEM51	SOX6	#N/A	#N/A
LINC00906	NRG1	GOLGA8A	ELN-AS1	MYO1D	#N/A	ARHGAP29	SOBP	ZNF133	GRK3	#N/A	#N/A
LRRK2	RUNX1	CAMKK1	PTGS2	SLF2	#N/A	EGFR	DNAAF4	KANK4	LINC02388	#N/A	#N/A
NRK	SULF1	WT1	ITK	FAP	#N/A	IGFBP7	GRB10	ZDHHC14	CMYA5	#N/A	#N/A
LINC00240	PLVAP	XYLT1	MYOF	XKR4	#N/A	HLA-DQA1	PHLDB1	RBM20	PLCB1	#N/A	#N/A
CCDC149	KYNU	KDM6B	TENM4	ADCY4	#N/A	PDLIM1	HECW2	MELK	TBX20	#N/A	#N/A
ZNF25	ADAM19	FLT4	HTR7	MYLK	#N/A	RBPMS	JAM2	LINC01505	AFAP1	#N/A	#N/A
BDNF-AS	NFKB2	LAMA3	FPR3	SCUBE2	#N/A	HSPA8	MEG8	MAP3K1	ALDH1A2	#N/A	#N/A
MANBA	KANK2	UBTD1	ARHGEF17	ANO2	#N/A	LAMC1	MSC-AS1	CEP135	EEF2K	#N/A	#N/A
FLRT2	CHD3	RRP1	MDM1	LINC02408	#N/A	FAM177B	TEAD1	ACAP3	NCL	#N/A	#N/A
ANKRD36C	SH3PXD2A	SEMA6C	SVEP1	SLC1A7	#N/A	CSRNP1	MECOM	CTSS	GLT8D2	#N/A	#N/A
PDE7B	JUP	DCHS1	SLFN12L	FBLN7	#N/A	DMD	PROX1	SRCIN1	NTN4	#N/A	#N/A
ITGBL1	SCN9A	FKBP10	LOXL1	ACTN1	#N/A	SCN7A	SPON1	FUT2	PAPPA2	#N/A	#N/A
BTBD8	COL5A1	PELI2	SPRY1	ARHGEF40	#N/A	ITM2B	LINC00607	MYO18B	AKAP6	#N/A	#N/A
BICC1	EXOC3L2	LINC02691	ZNF704	LRP5	#N/A	CXCL8	COL6A2	SHB	NLGN4X	#N/A	#N/A
SLC16A9	PDE1A	DHX34	ANO3	PDLIM7	#N/A	ABCA9-AS1	LINC00861	THSD4	FAT1	#N/A	#N/A
TMEM8B	GPC6	DGKD	LINC02840	AGMO	#N/A	OVCH1-AS1	PHACTR1	LINC02060	CHCHD2	#N/A	#N/A
CPXM2	NPNT	BCAM	LYPD6	NAB1	#N/A	#N/A	RAPGEF4	TRPC6	MIR99AHG	#N/A	#N/A
ZC3H6	CUBN	TRABD2B	YJEFN3	MATN2	#N/A	#N/A	IGFBP5	ZNF804B	NDRG1	#N/A	#N/A
ICA1L	PRR5L	SH3TC2	COL21A1	EFCC1	#N/A	#N/A	ADAMTS9	DOC2B	PRPSAP1	#N/A	#N/A
IKZF1	SEPTIN6	SSBP3	CSGALNACT1	SHANK3	#N/A	#N/A	CADPS2	ZNF276	GBP2	#N/A	#N/A
CNTNAP2	EYA2	ARHGAP15	UST	GALNT18	#N/A	#N/A	MAGI1	IFNG-AS1	FMNL2	#N/A	#N/A
ARHGAP25	SH3RF3	HIVEP2	PLXDC1	NSD2	#N/A	#N/A	DCLK1	MGLL	SEMA5B	#N/A	#N/A
TSNARE1	SLIT2	TMEM185A	ZBTB22	ZBTB46	#N/A	#N/A	MAST4	DCAF1	ENG	#N/A	#N/A
TNFAIP2	CHIC1	CREM	PLEKHH2	LSP1	#N/A	#N/A	ZFPM2	SAMD12-AS1	ROR1	#N/A	#N/A
SCN11A	RASGRP3	TPM4	LINC00871	BCL7C	#N/A	#N/A	RPL23A	MFHAS1	ARHGEF10	#N/A	#N/A
ZNF318	MCAM	IVNS1ABP	ADAMTS19	GLCE	#N/A	#N/A	PDGFRB	IL15	CDH8	#N/A	#N/A
PRDM6	LINC02147	PLAT	CHCHD6	RGS17	#N/A	#N/A	TMTC1	TRPV6	ARSJ	#N/A	#N/A
TSPOAP1	RGS12	GRPEL2	ISLR	LZTS1	#N/A	#N/A	CNTNAP3B	ATP2A3	CNN1	#N/A	#N/A
DAB1	MRC1	ARHGAP18	ANAPC2	LCAT	#N/A	#N/A	CYYR1	NPAS2	MYH7	#N/A	#N/A
CYP1B1-AS1	MSR1	SLC9C1	#N/A	DAB2IP	#N/A	#N/A	PARD3B	ARID5B	LGR4	#N/A	#N/A
LENG9	EGFLAM	TMEM39B	#N/A	ERG	#N/A	#N/A	YAP1	NELL2	PECAM1	#N/A	#N/A
KLHL4	GPS2	MYO1B	#N/A	EVA1A	#N/A	#N/A	PALMD	FAM110B	LINC02398	#N/A	#N/A
AOAH	RPS16	MX2	#N/A	SHROOM4	#N/A	#N/A	MSRB3	DIPK1A	RASGEF1B	#N/A	#N/A
LINC01725	IFI44L	GABBR1	#N/A	AZIN2	#N/A	#N/A	ITGAD	STAT4	ABCG1	#N/A	#N/A
RTN1	MICAL2	FADS2	#N/A	GUCY1A1	#N/A	#N/A	RUNX1T1	INCENP	ACSL1	#N/A	#N/A
AXIN2	BCL2L11	HS6ST1	#N/A	FHL5	#N/A	#N/A	CX3CR1	RGMB	ITGA4	#N/A	#N/A
PRRX1	PALD1	CALM1	#N/A	RIMS1	#N/A	#N/A	ADCY6	IL4R	USP53	#N/A	#N/A
DNAJC27-AS1	LINC01117	ITGA2	#N/A	LINC01250	#N/A	#N/A	PPP1R13B	TGFB2	PALLD	#N/A	#N/A
SORL1	FIGNL2	GDPD5	#N/A	ENTPD1	#N/A	#N/A	OPTN	CASZ1	RFX2	#N/A	#N/A
NKAIN3	IRAK2	MET	#N/A	PRKAR1B	#N/A	#N/A	CNGA1	PHF21B	HSP90AA1	#N/A	#N/A
SPI1	IL34	PKHD1L1	#N/A	SUGCT	#N/A	#N/A	NR4A1	DNAH7	KIFC3	#N/A	#N/A
RPA2	NHS	MYO1F	#N/A	LINC01748	#N/A	#N/A	JUN	NUP62CL	ADARB1	#N/A	#N/A
OFD1	SLC45A4	MAMSTR	#N/A	DLGAP1	#N/A	#N/A	LIFR	AGAP9	KCNMB4	#N/A	#N/A
MBOAT1	PCSK6	NREP	#N/A	MALRD1	#N/A	#N/A	CTNNA3	ZNF117	THRA	#N/A	#N/A
TSPYL2	DLG4	TEX9	#N/A	CAMK2G	#N/A	#N/A	PDE10A	SLC46A1	TRANK1	#N/A	#N/A
WDR93	MX1	LINC00504	#N/A	SLC4A8	#N/A	#N/A	MAGI2	DPYSL3	MAP3K7CL	#N/A	#N/A
MPP7	OAF	QSOX1	#N/A	FNBP1L	#N/A	#N/A	OBSCN	ADGRA3	ADGRD1	#N/A	#N/A
ARL4C	TSPAN5	CA2	#N/A	MEOX1	#N/A	#N/A	CD59	KIFC2	ABR	#N/A	#N/A
PPFIA2	RRP7A	YBX1	#N/A	PLAGL1	#N/A	#N/A	CAV1	ARFGAP1	SDC2	#N/A	#N/A
C20orf203	SH3BP5	LINC01572	#N/A	NRXN1	#N/A	#N/A	MPDZ	PRTG	SAMD4A	#N/A	#N/A
ASPA	COL1A2	FXYD6	#N/A	PRR5	#N/A	#N/A	#N/A	PTPRD	GTF2IRD1	#N/A	#N/A
COLGALT2	PTK7	ARSG	#N/A	PLEKHG2	#N/A	#N/A	#N/A	NOVA2	BCR	#N/A	#N/A
GRIK4	ADAMTS5	XYLB	#N/A	CATSPER2	#N/A	#N/A	#N/A	LIG1	PLA2R1	#N/A	#N/A
THSD7A	TSBP1-AS1	EEF1D	#N/A	LINC00511	#N/A	#N/A	#N/A	UNC45B	GBP1	#N/A	#N/A
JADE2	GAS7	LCP2	#N/A	LINC00968	#N/A	#N/A	#N/A	PLBD1-AS1	SERPINI1	#N/A	#N/A
ASPN	CRTC1	CYP51A1	#N/A	NOTCH4	#N/A	#N/A	#N/A	GLYATL2	ARAP2	#N/A	#N/A
CDH6	STC1	SYNGAP1	#N/A	LOXL2	#N/A	#N/A	#N/A	PTGDR	PTGER3	#N/A	#N/A
ARMH1	COL3A1	DOCK5	#N/A	ME3	#N/A	#N/A	#N/A	LINC01091	MOB3B	#N/A	#N/A
DHFR	MAN1C1	CTTNBP2	#N/A	RHOBTB1	#N/A	#N/A	#N/A	S100Z	MED25	#N/A	#N/A
GLI2	NRP2	SHANK2	#N/A	GJC1	#N/A	#N/A	#N/A	GRIK2	NCKAP5	#N/A	#N/A
DPH6-DT	SRRT	BAALC	#N/A	EGFL7	#N/A	#N/A	#N/A	MLKL	VIPR2	#N/A	#N/A
SEMA3D	NFATC2	ARHGAP28	#N/A	ADIRF	#N/A	#N/A	#N/A	MKRN3	GEM	#N/A	#N/A
LINC02427	TSHZ2	ZNF331	#N/A	HAPLN1	#N/A	#N/A	#N/A	NUP210	UBAC1	#N/A	#N/A
ZNF844	LTBP3	CTDSPL	#N/A	SNTG2	#N/A	#N/A	#N/A	GDPD3	TTN-AS1	#N/A	#N/A
#N/A	FGF13	PRDM1	#N/A	NFIA-AS2	#N/A	#N/A	#N/A	ANOS1	PGAP2	#N/A	#N/A
#N/A	INHBB	HSP90AB1	#N/A	KCNMB1	#N/A	#N/A	#N/A	#N/A	DSTN	#N/A	#N/A
#N/A	PNPLA7	TPT1	#N/A	CCDC7	#N/A	#N/A	#N/A	#N/A	#N/A	#N/A	#N/A
#N/A	DKK2	SNX30	#N/A	SH2D3C	#N/A	#N/A	#N/A	#N/A	#N/A	#N/A	#N/A
#N/A	MRC2	RPS9	#N/A	L3MBTL4	#N/A	#N/A	#N/A	#N/A	#N/A	#N/A	#N/A
#N/A	ADAMTSL2	SLC39A8	#N/A	OLFML2B	#N/A	#N/A	#N/A	#N/A	#N/A	#N/A	#N/A
#N/A	LAMA4	CYP46A1	#N/A	DCDC2C	#N/A	#N/A	#N/A	#N/A	#N/A	#N/A	#N/A
#N/A	ABCA6	GABRE	#N/A	PODXL	#N/A	#N/A	#N/A	#N/A	#N/A	#N/A	#N/A
#N/A	BMERB1	ADAM12	#N/A	PAPSS1	#N/A	#N/A	#N/A	#N/A	#N/A	#N/A	#N/A
#N/A	CASC15	PTPRE	#N/A	RXRG	#N/A	#N/A	#N/A	#N/A	#N/A	#N/A	#N/A
#N/A	COL1A1	DAPK1	#N/A	PAK3	#N/A	#N/A	#N/A	#N/A	#N/A	#N/A	#N/A
#N/A	SCD5	ARHGEF28	#N/A	BRINP1	#N/A	#N/A	#N/A	#N/A	#N/A	#N/A	#N/A
#N/A	OSBPL3	HTRA1	#N/A	CCDC3	#N/A	#N/A	#N/A	#N/A	#N/A	#N/A	#N/A
#N/A	EXOSC10	PER2	#N/A	FAM78B	#N/A	#N/A	#N/A	#N/A	#N/A	#N/A	#N/A
#N/A	TTC39C	EML2	#N/A	SHROOM3	#N/A	#N/A	#N/A	#N/A	#N/A	#N/A	#N/A
#N/A	LDLRAD3	FLNA	#N/A	SYNJ2	#N/A	#N/A	#N/A	#N/A	#N/A	#N/A	#N/A
#N/A	TRAF5	TMC1	#N/A	BBOX1-AS1	#N/A	#N/A	#N/A	#N/A	#N/A	#N/A	#N/A
#N/A	LINC02666	RNF122	#N/A	EDA	#N/A	#N/A	#N/A	#N/A	#N/A	#N/A	#N/A
#N/A	ARMC9	TOB2	#N/A	UNC5B	#N/A	#N/A	#N/A	#N/A	#N/A	#N/A	#N/A
#N/A	COL5A2	PRDM16	#N/A	PPM1F	#N/A	#N/A	#N/A	#N/A	#N/A	#N/A	#N/A
#N/A	FOS	APBA1	#N/A	WDFY4	#N/A	#N/A	#N/A	#N/A	#N/A	#N/A	#N/A
#N/A	RNF165	MT-ND3	#N/A	RGS7BP	#N/A	#N/A	#N/A	#N/A	#N/A	#N/A	#N/A
#N/A	FAM50A	SLC7A1	#N/A	GPR137C	#N/A	#N/A	#N/A	#N/A	#N/A	#N/A	#N/A
#N/A	ARHGAP20	CES2	#N/A	TENM3	#N/A	#N/A	#N/A	#N/A	#N/A	#N/A	#N/A
#N/A	EPB41L1	SLC16A6	#N/A	SAMD11	#N/A	#N/A	#N/A	#N/A	#N/A	#N/A	#N/A
#N/A	NKAIN2	PRKAG2	#N/A	CD109	#N/A	#N/A	#N/A	#N/A	#N/A	#N/A	#N/A
#N/A	CCDC9	GADD45A	#N/A	INHBA	#N/A	#N/A	#N/A	#N/A	#N/A	#N/A	#N/A
#N/A	ABCA8	PLXNB2	#N/A	SYT17	#N/A	#N/A	#N/A	#N/A	#N/A	#N/A	#N/A
#N/A	FAM107B	P3H2	#N/A	ADGRA2	#N/A	#N/A	#N/A	#N/A	#N/A	#N/A	#N/A
#N/A	GPR173	MXRA5	#N/A	LDB2	#N/A	#N/A	#N/A	#N/A	#N/A	#N/A	#N/A
#N/A	IK	SNU13	#N/A	SLCO2A1	#N/A	#N/A	#N/A	#N/A	#N/A	#N/A	#N/A
#N/A	STK32B	ANKRD29	#N/A	SIPA1L1	#N/A	#N/A	#N/A	#N/A	#N/A	#N/A	#N/A
#N/A	SRGAP3	EEF1G	#N/A	PLEC	#N/A	#N/A	#N/A	#N/A	#N/A	#N/A	#N/A
#N/A	DOCK8	RPS8	#N/A	RGS11	#N/A	#N/A	#N/A	#N/A	#N/A	#N/A	#N/A
#N/A	RPS6KA5	CDHR3	#N/A	FNDC5	#N/A	#N/A	#N/A	#N/A	#N/A	#N/A	#N/A
#N/A	FBN1	THY1	#N/A	RASGRF2	#N/A	#N/A	#N/A	#N/A	#N/A	#N/A	#N/A
#N/A	AFF3	COL18A1	#N/A	GRID1	#N/A	#N/A	#N/A	#N/A	#N/A	#N/A	#N/A
#N/A	GNB5	ATP1B3	#N/A	EHBP1L1	#N/A	#N/A	#N/A	#N/A	#N/A	#N/A	#N/A
#N/A	C1orf35	DIRC3	#N/A	PTPRF	#N/A	#N/A	#N/A	#N/A	#N/A	#N/A	#N/A
#N/A	FOSB	PCNX2	#N/A	LAMA5	#N/A	#N/A	#N/A	#N/A	#N/A	#N/A	#N/A
#N/A	ZNF512B	ERICH4	#N/A	NOSTRIN	#N/A	#N/A	#N/A	#N/A	#N/A	#N/A	#N/A
#N/A	PMEPA1	PTPRC	#N/A	EEPD1	#N/A	#N/A	#N/A	#N/A	#N/A	#N/A	#N/A
#N/A	TSC22D3	POR	#N/A	HHAT	#N/A	#N/A	#N/A	#N/A	#N/A	#N/A	#N/A
#N/A	ITGB4	#N/A	#N/A	LINC01579	#N/A	#N/A	#N/A	#N/A	#N/A	#N/A	#N/A
#N/A	SOX5	#N/A	#N/A	VWF	#N/A	#N/A	#N/A	#N/A	#N/A	#N/A	#N/A
#N/A	NTN1	#N/A	#N/A	CGNL1	#N/A	#N/A	#N/A	#N/A	#N/A	#N/A	#N/A
#N/A	NR2F1-AS1	#N/A	#N/A	BTN3A1	#N/A	#N/A	#N/A	#N/A	#N/A	#N/A	#N/A
#N/A	KMT2B	#N/A	#N/A	SVIL	#N/A	#N/A	#N/A	#N/A	#N/A	#N/A	#N/A
#N/A	APEX1	#N/A	#N/A	CYP7B1	#N/A	#N/A	#N/A	#N/A	#N/A	#N/A	#N/A
#N/A	CARMIL1	#N/A	#N/A	ITGB8	#N/A	#N/A	#N/A	#N/A	#N/A	#N/A	#N/A
#N/A	NEURL1B	#N/A	#N/A	PPFIBP2	#N/A	#N/A	#N/A	#N/A	#N/A	#N/A	#N/A
#N/A	PELP1	#N/A	#N/A	GUCY1A2	#N/A	#N/A	#N/A	#N/A	#N/A	#N/A	#N/A
#N/A	ITIH5	#N/A	#N/A	SLC24A2	#N/A	#N/A	#N/A	#N/A	#N/A	#N/A	#N/A
#N/A	ARHGAP6	#N/A	#N/A	PRAG1	#N/A	#N/A	#N/A	#N/A	#N/A	#N/A	#N/A
#N/A	RELN	#N/A	#N/A	HEPH	#N/A	#N/A	#N/A	#N/A	#N/A	#N/A	#N/A
#N/A	FCGRT	#N/A	#N/A	FAM20A	#N/A	#N/A	#N/A	#N/A	#N/A	#N/A	#N/A
#N/A	KCNQ3	#N/A	#N/A	ITPKB	#N/A	#N/A	#N/A	#N/A	#N/A	#N/A	#N/A
#N/A	KCNMA1	#N/A	#N/A	PTPRJ	#N/A	#N/A	#N/A	#N/A	#N/A	#N/A	#N/A
#N/A	MAEA	#N/A	#N/A	TGFBI	#N/A	#N/A	#N/A	#N/A	#N/A	#N/A	#N/A
#N/A	MT-ND1	#N/A	#N/A	ITGA7	#N/A	#N/A	#N/A	#N/A	#N/A	#N/A	#N/A
#N/A	AGRN	#N/A	#N/A	NOTCH1	#N/A	#N/A	#N/A	#N/A	#N/A	#N/A	#N/A
#N/A	COL5A3	#N/A	#N/A	PLA2G4C	#N/A	#N/A	#N/A	#N/A	#N/A	#N/A	#N/A
#N/A	ULK1	#N/A	#N/A	PREX1	#N/A	#N/A	#N/A	#N/A	#N/A	#N/A	#N/A
#N/A	LINC00598	#N/A	#N/A	DOCK10	#N/A	#N/A	#N/A	#N/A	#N/A	#N/A	#N/A
#N/A	COL23A1	#N/A	#N/A	FLI1	#N/A	#N/A	#N/A	#N/A	#N/A	#N/A	#N/A
#N/A	REPS2	#N/A	#N/A	MLLT3	#N/A	#N/A	#N/A	#N/A	#N/A	#N/A	#N/A
#N/A	TOX	#N/A	#N/A	SYNE2	#N/A	#N/A	#N/A	#N/A	#N/A	#N/A	#N/A
#N/A	MT-ND4L	#N/A	#N/A	ADGRF5	#N/A	#N/A	#N/A	#N/A	#N/A	#N/A	#N/A
#N/A	MAPK10	#N/A	#N/A	IL1RAPL1	#N/A	#N/A	#N/A	#N/A	#N/A	#N/A	#N/A
#N/A	RAP1GAP2	#N/A	#N/A	ADCY5	#N/A	#N/A	#N/A	#N/A	#N/A	#N/A	#N/A
#N/A	ST3GAL4	#N/A	#N/A	ZSCAN31	#N/A	#N/A	#N/A	#N/A	#N/A	#N/A	#N/A
#N/A	SLC27A3	#N/A	#N/A	ADGRG7	#N/A	#N/A	#N/A	#N/A	#N/A	#N/A	#N/A
#N/A	LINC02798	#N/A	#N/A	DIO2	#N/A	#N/A	#N/A	#N/A	#N/A	#N/A	#N/A
#N/A	CHID1	#N/A	#N/A	DOK5	#N/A	#N/A	#N/A	#N/A	#N/A	#N/A	#N/A
#N/A	KIF26B	#N/A	#N/A	SMTN	#N/A	#N/A	#N/A	#N/A	#N/A	#N/A	#N/A
#N/A	VCAN	#N/A	#N/A	NTRK2	#N/A	#N/A	#N/A	#N/A	#N/A	#N/A	#N/A
#N/A	IQGAP2	#N/A	#N/A	TNC	#N/A	#N/A	#N/A	#N/A	#N/A	#N/A	#N/A
#N/A	PROM1	#N/A	#N/A	NRP1	#N/A	#N/A	#N/A	#N/A	#N/A	#N/A	#N/A
#N/A	DMXL2	#N/A	#N/A	NPDC1	#N/A	#N/A	#N/A	#N/A	#N/A	#N/A	#N/A
#N/A	CDH11	#N/A	#N/A	TTYH2	#N/A	#N/A	#N/A	#N/A	#N/A	#N/A	#N/A
#N/A	NEGR1	#N/A	#N/A	MAML3	#N/A	#N/A	#N/A	#N/A	#N/A	#N/A	#N/A
#N/A	SYT1	#N/A	#N/A	PTPRT	#N/A	#N/A	#N/A	#N/A	#N/A	#N/A	#N/A
#N/A	SLC4A7	#N/A	#N/A	EPSTI1	#N/A	#N/A	#N/A	#N/A	#N/A	#N/A	#N/A
#N/A	RBM47	#N/A	#N/A	GPAM	#N/A	#N/A	#N/A	#N/A	#N/A	#N/A	#N/A
#N/A	MERTK	#N/A	#N/A	MEGF6	#N/A	#N/A	#N/A	#N/A	#N/A	#N/A	#N/A
#N/A	NAV3	#N/A	#N/A	PPFIBP1	#N/A	#N/A	#N/A	#N/A	#N/A	#N/A	#N/A
#N/A	TFRC	#N/A	#N/A	PLEKHG1	#N/A	#N/A	#N/A	#N/A	#N/A	#N/A	#N/A
#N/A	MYRIP	#N/A	#N/A	SLC44A5	#N/A	#N/A	#N/A	#N/A	#N/A	#N/A	#N/A
#N/A	ROBO1	#N/A	#N/A	XG	#N/A	#N/A	#N/A	#N/A	#N/A	#N/A	#N/A
#N/A	BNIP3L	#N/A	#N/A	CCNJL	#N/A	#N/A	#N/A	#N/A	#N/A	#N/A	#N/A
#N/A	INSIG1	#N/A	#N/A	IFI44	#N/A	#N/A	#N/A	#N/A	#N/A	#N/A	#N/A
#N/A	PGGHG	#N/A	#N/A	C8orf34	#N/A	#N/A	#N/A	#N/A	#N/A	#N/A	#N/A
#N/A	ANO1	#N/A	#N/A	SPTBN4	#N/A	#N/A	#N/A	#N/A	#N/A	#N/A	#N/A
#N/A	SLC18B1	#N/A	#N/A	P2RY14	#N/A	#N/A	#N/A	#N/A	#N/A	#N/A	#N/A
#N/A	MT-CO1	#N/A	#N/A	PELI1	#N/A	#N/A	#N/A	#N/A	#N/A	#N/A	#N/A
#N/A	MAMDC2	#N/A	#N/A	VAV3	#N/A	#N/A	#N/A	#N/A	#N/A	#N/A	#N/A
#N/A	GNG2	#N/A	#N/A	GUCY1B1	#N/A	#N/A	#N/A	#N/A	#N/A	#N/A	#N/A
#N/A	ACSM3	#N/A	#N/A	MYEF2	#N/A	#N/A	#N/A	#N/A	#N/A	#N/A	#N/A
#N/A	ARHGAP22	#N/A	#N/A	DNAH14	#N/A	#N/A	#N/A	#N/A	#N/A	#N/A	#N/A
#N/A	TRPS1	#N/A	#N/A	LIMS2	#N/A	#N/A	#N/A	#N/A	#N/A	#N/A	#N/A
#N/A	DCN	#N/A	#N/A	SFRP4	#N/A	#N/A	#N/A	#N/A	#N/A	#N/A	#N/A
#N/A	PRKG1	#N/A	#N/A	PTPRB	#N/A	#N/A	#N/A	#N/A	#N/A	#N/A	#N/A
#N/A	HMCN2	#N/A	#N/A	LINC00377	#N/A	#N/A	#N/A	#N/A	#N/A	#N/A	#N/A
#N/A	NHSL1	#N/A	#N/A	FNDC1	#N/A	#N/A	#N/A	#N/A	#N/A	#N/A	#N/A
#N/A	PLXNA4	#N/A	#N/A	SMOC1	#N/A	#N/A	#N/A	#N/A	#N/A	#N/A	#N/A
#N/A	MT-ND2	#N/A	#N/A	SYNE1	#N/A	#N/A	#N/A	#N/A	#N/A	#N/A	#N/A
#N/A	KLHL13	#N/A	#N/A	EMCN	#N/A	#N/A	#N/A	#N/A	#N/A	#N/A	#N/A
#N/A	RASSF2	#N/A	#N/A	WLS	#N/A	#N/A	#N/A	#N/A	#N/A	#N/A	#N/A
#N/A	COL27A1	#N/A	#N/A	SESN3	#N/A	#N/A	#N/A	#N/A	#N/A	#N/A	#N/A
#N/A	ENPP2	#N/A	#N/A	P2RY1	#N/A	#N/A	#N/A	#N/A	#N/A	#N/A	#N/A
#N/A	SGSM1	#N/A	#N/A	PLEKHA2	#N/A	#N/A	#N/A	#N/A	#N/A	#N/A	#N/A
#N/A	SAT1	#N/A	#N/A	RGS6	#N/A	#N/A	#N/A	#N/A	#N/A	#N/A	#N/A
#N/A	MT-ATP6	#N/A	#N/A	GNA14-AS1	#N/A	#N/A	#N/A	#N/A	#N/A	#N/A	#N/A
#N/A	FGF14	#N/A	#N/A	TAGLN	#N/A	#N/A	#N/A	#N/A	#N/A	#N/A	#N/A
#N/A	LINC01684	#N/A	#N/A	GRIP1	#N/A	#N/A	#N/A	#N/A	#N/A	#N/A	#N/A
#N/A	MMP16	#N/A	#N/A	RCAN2	#N/A	#N/A	#N/A	#N/A	#N/A	#N/A	#N/A
#N/A	IDH2	#N/A	#N/A	ST6GALNAC3	#N/A	#N/A	#N/A	#N/A	#N/A	#N/A	#N/A
#N/A	MYO5A	#N/A	#N/A	DTX4	#N/A	#N/A	#N/A	#N/A	#N/A	#N/A	#N/A
#N/A	MT-ND4	#N/A	#N/A	MAP2	#N/A	#N/A	#N/A	#N/A	#N/A	#N/A	#N/A
#N/A	ACE	#N/A	#N/A	KITLG	#N/A	#N/A	#N/A	#N/A	#N/A	#N/A	#N/A
#N/A	F13A1	#N/A	#N/A	STOX2	#N/A	#N/A	#N/A	#N/A	#N/A	#N/A	#N/A
#N/A	DOCK2	#N/A	#N/A	SMAP2	#N/A	#N/A	#N/A	#N/A	#N/A	#N/A	#N/A
#N/A	RPL14	#N/A	#N/A	CD36	#N/A	#N/A	#N/A	#N/A	#N/A	#N/A	#N/A
#N/A	RFX8	#N/A	#N/A	ITGA9	#N/A	#N/A	#N/A	#N/A	#N/A	#N/A	#N/A
#N/A	CHST15	#N/A	#N/A	THSD4-AS1	#N/A	#N/A	#N/A	#N/A	#N/A	#N/A	#N/A
#N/A	MMRN1	#N/A	#N/A	TSC22D1	#N/A	#N/A	#N/A	#N/A	#N/A	#N/A	#N/A
#N/A	MT-CYB	#N/A	#N/A	CDH13	#N/A	#N/A	#N/A	#N/A	#N/A	#N/A	#N/A
#N/A	SV2C	#N/A	#N/A	MCTP1	#N/A	#N/A	#N/A	#N/A	#N/A	#N/A	#N/A
#N/A	LURAP1L	#N/A	#N/A	SEMA5A	#N/A	#N/A	#N/A	#N/A	#N/A	#N/A	#N/A
#N/A	ENTPD6	#N/A	#N/A	BMP6	#N/A	#N/A	#N/A	#N/A	#N/A	#N/A	#N/A
#N/A	NRCAM	#N/A	#N/A	SYNPO	#N/A	#N/A	#N/A	#N/A	#N/A	#N/A	#N/A
#N/A	RPL30	#N/A	#N/A	ADAMTS6	#N/A	#N/A	#N/A	#N/A	#N/A	#N/A	#N/A
#N/A	EPB41L3	#N/A	#N/A	SAMD5	#N/A	#N/A	#N/A	#N/A	#N/A	#N/A	#N/A
#N/A	POSTN	#N/A	#N/A	CRIM1	#N/A	#N/A	#N/A	#N/A	#N/A	#N/A	#N/A
#N/A	DGKI	#N/A	#N/A	PIK3R3	#N/A	#N/A	#N/A	#N/A	#N/A	#N/A	#N/A
#N/A	KCNT2	#N/A	#N/A	HPCAL1	#N/A	#N/A	#N/A	#N/A	#N/A	#N/A	#N/A
#N/A	CHRM3	#N/A	#N/A	ARHGAP31	#N/A	#N/A	#N/A	#N/A	#N/A	#N/A	#N/A
#N/A	RAB31	#N/A	#N/A	GASK1A	#N/A	#N/A	#N/A	#N/A	#N/A	#N/A	#N/A
#N/A	POMGNT1	#N/A	#N/A	PCAT1	#N/A	#N/A	#N/A	#N/A	#N/A	#N/A	#N/A
#N/A	ITSN1	#N/A	#N/A	B4GALNT3	#N/A	#N/A	#N/A	#N/A	#N/A	#N/A	#N/A
#N/A	FRMD4B	#N/A	#N/A	CD9	#N/A	#N/A	#N/A	#N/A	#N/A	#N/A	#N/A
#N/A	LSAMP	#N/A	#N/A	MPPED2	#N/A	#N/A	#N/A	#N/A	#N/A	#N/A	#N/A
#N/A	TGFBR3	#N/A	#N/A	MYBPC3	#N/A	#N/A	#N/A	#N/A	#N/A	#N/A	#N/A
#N/A	STARD4-AS1	#N/A	#N/A	CACNA1C	#N/A	#N/A	#N/A	#N/A	#N/A	#N/A	#N/A
#N/A	KLHL3	#N/A	#N/A	SMAD6	#N/A	#N/A	#N/A	#N/A	#N/A	#N/A	#N/A
#N/A	SLIT3	#N/A	#N/A	CAP2	#N/A	#N/A	#N/A	#N/A	#N/A	#N/A	#N/A
#N/A	OPCML	#N/A	#N/A	ST6GAL1	#N/A	#N/A	#N/A	#N/A	#N/A	#N/A	#N/A
#N/A	MEDAG	#N/A	#N/A	NIBAN1	#N/A	#N/A	#N/A	#N/A	#N/A	#N/A	#N/A
#N/A	IL33	#N/A	#N/A	LMCD1	#N/A	#N/A	#N/A	#N/A	#N/A	#N/A	#N/A
#N/A	MT-CO3	#N/A	#N/A	CPED1	#N/A	#N/A	#N/A	#N/A	#N/A	#N/A	#N/A
#N/A	EGR3	#N/A	#N/A	MYO18A	#N/A	#N/A	#N/A	#N/A	#N/A	#N/A	#N/A
#N/A	SEMA6D	#N/A	#N/A	C2CD6	#N/A	#N/A	#N/A	#N/A	#N/A	#N/A	#N/A
#N/A	HTR4	#N/A	#N/A	LRRTM4	#N/A	#N/A	#N/A	#N/A	#N/A	#N/A	#N/A
#N/A	CACNA2D3	#N/A	#N/A	ZNF536	#N/A	#N/A	#N/A	#N/A	#N/A	#N/A	#N/A
#N/A	#N/A	#N/A	#N/A	PCDH7	#N/A	#N/A	#N/A	#N/A	#N/A	#N/A	#N/A
#N/A	#N/A	#N/A	#N/A	WNK2	#N/A	#N/A	#N/A	#N/A	#N/A	#N/A	#N/A
#N/A	#N/A	#N/A	#N/A	PDE8B	#N/A	#N/A	#N/A	#N/A	#N/A	#N/A	#N/A
#N/A	#N/A	#N/A	#N/A	NES	#N/A	#N/A	#N/A	#N/A	#N/A	#N/A	#N/A
#N/A	#N/A	#N/A	#N/A	CACNB2	#N/A	#N/A	#N/A	#N/A	#N/A	#N/A	#N/A
#N/A	#N/A	#N/A	#N/A	PDZRN3	#N/A	#N/A	#N/A	#N/A	#N/A	#N/A	#N/A
#N/A	#N/A	#N/A	#N/A	SUSD4	#N/A	#N/A	#N/A	#N/A	#N/A	#N/A	#N/A
#N/A	#N/A	#N/A	#N/A	TPM1	#N/A	#N/A	#N/A	#N/A	#N/A	#N/A	#N/A
#N/A	#N/A	#N/A	#N/A	LUM	#N/A	#N/A	#N/A	#N/A	#N/A	#N/A	#N/A
#N/A	#N/A	#N/A	#N/A	LINC01060	#N/A	#N/A	#N/A	#N/A	#N/A	#N/A	#N/A
#N/A	#N/A	#N/A	#N/A	HGF	#N/A	#N/A	#N/A	#N/A	#N/A	#N/A	#N/A
#N/A	#N/A	#N/A	#N/A	FMN1	#N/A	#N/A	#N/A	#N/A	#N/A	#N/A	#N/A
#N/A	#N/A	#N/A	#N/A	COL4A5	#N/A	#N/A	#N/A	#N/A	#N/A	#N/A	#N/A
#N/A	#N/A	#N/A	#N/A	LINC01515	#N/A	#N/A	#N/A	#N/A	#N/A	#N/A	#N/A
#N/A	#N/A	#N/A	#N/A	MACROD2	#N/A	#N/A	#N/A	#N/A	#N/A	#N/A	#N/A
#N/A	#N/A	#N/A	#N/A	NUDT4	#N/A	#N/A	#N/A	#N/A	#N/A	#N/A	#N/A
#N/A	#N/A	#N/A	#N/A	LINC00299	#N/A	#N/A	#N/A	#N/A	#N/A	#N/A	#N/A
#N/A	#N/A	#N/A	#N/A	CADM1	#N/A	#N/A	#N/A	#N/A	#N/A	#N/A	#N/A
#N/A	#N/A	#N/A	#N/A	ST8SIA4	#N/A	#N/A	#N/A	#N/A	#N/A	#N/A	#N/A
